# Supplementary material for: Portable molecular diagnostic platform for rapid point-of-care detection of mpox and other diseases
Source: Nat Commun. 2025 Mar 24;16:2875. doi: 10.1038/s41467-025-57647-3 (PMC11933461; doi:10.1038/s41467-025-57647-3)
Supplement: Supplementary file 3 — Supplementary Data 1 [file 41467_2025_57647_MOESM3_ESM.xlsx]

## Sheet: Raw_data_Dragonfly_&_PCR
ID	Dragonfly OPV	Dragonfly MPOX I/II	Dragonfly VZV	Dragonfly HSV-1	Dragonfly HSV-2	Dragonfly CTRL-1	Dragonfly CTRL-2	PCR-MPOX (Ct)	PCR-VZV (Ct)	PCR-HSV-1 (Ct)	PCR-HSV2 (Ct)	PCR-RnaseP (Ct)
1	NOT_DETECTED	NOT_DETECTED	NOT_DETECTED	NOT_DETECTED	DETECTED	DETECTED	DETECTED	33.61	NOT_DETECTED	NOT_DETECTED	NOT_DETECTED	31.27
2	DETECTED	DETECTED	NOT_DETECTED	NOT_DETECTED	NOT_DETECTED	DETECTED	DETECTED	32.65	NOT_DETECTED	NOT_DETECTED	NOT_DETECTED	34.91
3	DETECTED	DETECTED	NOT_DETECTED	NOT_DETECTED	NOT_DETECTED	DETECTED	DETECTED	18.8	NOT_DETECTED	NOT_DETECTED	NOT_DETECTED	26.41
4	DETECTED	DETECTED	NOT_DETECTED	NOT_DETECTED	NOT_DETECTED	DETECTED	DETECTED	16.62	NOT_DETECTED	NOT_DETECTED	NOT_DETECTED	24.21
5	DETECTED	DETECTED	NOT_DETECTED	NOT_DETECTED	NOT_DETECTED	DETECTED	DETECTED	24.38	NOT_DETECTED	NOT_DETECTED	NOT_DETECTED	33.425
6	DETECTED	DETECTED	NOT_DETECTED	NOT_DETECTED	DETECTED	DETECTED	DETECTED	24.97	NOT_DETECTED	NOT_DETECTED	NOT_DETECTED	33.67
7	DETECTED	DETECTED	NOT_DETECTED	NOT_DETECTED	NOT_DETECTED	DETECTED	DETECTED	18.83	NOT_DETECTED	NOT_DETECTED	NOT_DETECTED	27.415
8	DETECTED	DETECTED	NOT_DETECTED	NOT_DETECTED	NOT_DETECTED	DETECTED	DETECTED	22.62	NOT_DETECTED	NOT_DETECTED	NOT_DETECTED	28.105
9	DETECTED	DETECTED	NOT_DETECTED	NOT_DETECTED	NOT_DETECTED	DETECTED	DETECTED	21.28	NOT_DETECTED	NOT_DETECTED	NOT_DETECTED	26.775
10	DETECTED	DETECTED	NOT_DETECTED	NOT_DETECTED	NOT_DETECTED	DETECTED	DETECTED	28.66	NOT_DETECTED	NOT_DETECTED	NOT_DETECTED	36.33
11	DETECTED	DETECTED	NOT_DETECTED	NOT_DETECTED	NOT_DETECTED	DETECTED	DETECTED	18.73	NOT_DETECTED	NOT_DETECTED	NOT_DETECTED	27.66
12	DETECTED	DETECTED	NOT_DETECTED	DETECTED	DETECTED	DETECTED	DETECTED	24.45	NOT_DETECTED	31.1337	20.3461	25.885
13	DETECTED	DETECTED	NOT_DETECTED	NOT_DETECTED	NOT_DETECTED	DETECTED	DETECTED	17.71	NOT_DETECTED	NOT_DETECTED	NOT_DETECTED	25.555
14	DETECTED	DETECTED	NOT_DETECTED	NOT_DETECTED	NOT_DETECTED	DETECTED	DETECTED	24.91	NOT_DETECTED	NOT_DETECTED	NOT_DETECTED	31.84
15	DETECTED	DETECTED	NOT_DETECTED	NOT_DETECTED	NOT_DETECTED	DETECTED	DETECTED	25.43	NOT_DETECTED	NOT_DETECTED	NOT_DETECTED	33.315
16	DETECTED	DETECTED	NOT_DETECTED	NOT_DETECTED	NOT_DETECTED	DETECTED	DETECTED	17.97	NOT_DETECTED	NOT_DETECTED	NOT_DETECTED	26.555
17	DETECTED	DETECTED	DETECTED	NOT_DETECTED	NOT_DETECTED	DETECTED	DETECTED	20.1	NOT_DETECTED	24.2374	NOT_DETECTED	28.805
18	DETECTED	DETECTED	NOT_DETECTED	NOT_DETECTED	NOT_DETECTED	DETECTED	DETECTED	21.74	NOT_DETECTED	NOT_DETECTED	NOT_DETECTED	26.85
19	DETECTED	DETECTED	NOT_DETECTED	NOT_DETECTED	NOT_DETECTED	DETECTED	DETECTED	19.1	NOT_DETECTED	NOT_DETECTED	NOT_DETECTED	26.48
20	NOT_DETECTED	NOT_DETECTED	DETECTED	NOT_DETECTED	NOT_DETECTED	DETECTED	DETECTED	NOT_DETECTED	27.7157	NOT_DETECTED	NOT_DETECTED	36.28
21	NOT_DETECTED	NOT_DETECTED	NOT_DETECTED	DETECTED	NOT_DETECTED	DETECTED	DETECTED	NOT_DETECTED	NOT_DETECTED	20.9428	NOT_DETECTED	22.92
22	DETECTED	DETECTED	NOT_DETECTED	NOT_DETECTED	NOT_DETECTED	DETECTED	DETECTED	18.41	NOT_DETECTED	NOT_DETECTED	NOT_DETECTED	23.2
23	NOT_DETECTED	NOT_DETECTED	DETECTED	NOT_DETECTED	NOT_DETECTED	DETECTED	DETECTED	NOT_DETECTED	20.4472	NOT_DETECTED	NOT_DETECTED	33.61
24	NOT_DETECTED	NOT_DETECTED	NOT_DETECTED	NOT_DETECTED	NOT_DETECTED	DETECTED	DETECTED	NOT_DETECTED	NOT_DETECTED	NOT_DETECTED	NOT_DETECTED	36.055
25	NOT_DETECTED	NOT_DETECTED	NOT_DETECTED	NOT_DETECTED	NOT_DETECTED	DETECTED	DETECTED	NOT_DETECTED	NOT_DETECTED	NOT_DETECTED	NOT_DETECTED	34.905
26	DETECTED	DETECTED	NOT_DETECTED	NOT_DETECTED	NOT_DETECTED	DETECTED	DETECTED	13.88	NOT_DETECTED	NOT_DETECTED	NOT_DETECTED	21.74
27	NOT_DETECTED	NOT_DETECTED	NOT_DETECTED	NOT_DETECTED	NOT_DETECTED	DETECTED	DETECTED	NOT_DETECTED	NOT_DETECTED	NOT_DETECTED	36.23	31.85
28	NOT_DETECTED	NOT_DETECTED	DETECTED	DETECTED	NOT_DETECTED	DETECTED	DETECTED	34.97	NOT_DETECTED	NOT_DETECTED	NOT_DETECTED	36.51
29	DETECTED	DETECTED	NOT_DETECTED	NOT_DETECTED	NOT_DETECTED	DETECTED	DETECTED	19.91	NOT_DETECTED	NOT_DETECTED	NOT_DETECTED	25.72
30	NOT_DETECTED	NOT_DETECTED	NOT_DETECTED	NOT_DETECTED	NOT_DETECTED	DETECTED	DETECTED	NOT_DETECTED	NOT_DETECTED	NOT_DETECTED	NOT_DETECTED	28.805
31	DETECTED	DETECTED	NOT_DETECTED	NOT_DETECTED	NOT_DETECTED	DETECTED	DETECTED	23.63	NOT_DETECTED	NOT_DETECTED	NOT_DETECTED	26.625
32	NOT_DETECTED	NOT_DETECTED	NOT_DETECTED	NOT_DETECTED	NOT_DETECTED	DETECTED	DETECTED	NOT_DETECTED	NOT_DETECTED	NOT_DETECTED	NOT_DETECTED	29.755
33	NOT_DETECTED	NOT_DETECTED	NOT_DETECTED	NOT_DETECTED	NOT_DETECTED	DETECTED	DETECTED	NOT_DETECTED	13.4288	NOT_DETECTED	NOT_DETECTED	30.635
34	NOT_DETECTED	NOT_DETECTED	NOT_DETECTED	NOT_DETECTED	DETECTED	DETECTED	DETECTED	NOT_DETECTED	NOT_DETECTED	NOT_DETECTED	NOT_DETECTED	32.515
35	NOT_DETECTED	NOT_DETECTED	NOT_DETECTED	DETECTED	NOT_DETECTED	DETECTED	DETECTED	NOT_DETECTED	NOT_DETECTED	34.4933	NOT_DETECTED	29.31
36	NOT_DETECTED	NOT_DETECTED	DETECTED	NOT_DETECTED	NOT_DETECTED	DETECTED	DETECTED	NOT_DETECTED	20.2463	NOT_DETECTED	NOT_DETECTED	28.55
37	NOT_DETECTED	NOT_DETECTED	NOT_DETECTED	NOT_DETECTED	NOT_DETECTED	DETECTED	DETECTED	NOT_DETECTED	NOT_DETECTED	NOT_DETECTED	NOT_DETECTED	25.06
38	DETECTED	DETECTED	NOT_DETECTED	NOT_DETECTED	NOT_DETECTED	DETECTED	DETECTED	21.74	NOT_DETECTED	NOT_DETECTED	NOT_DETECTED	28.86
39	DETECTED	DETECTED	NOT_DETECTED	NOT_DETECTED	NOT_DETECTED	DETECTED	DETECTED	22.17	NOT_DETECTED	NOT_DETECTED	NOT_DETECTED	24.985
40	NOT_DETECTED	NOT_DETECTED	NOT_DETECTED	NOT_DETECTED	NOT_DETECTED	DETECTED	DETECTED	NOT_DETECTED	NOT_DETECTED	NOT_DETECTED	NOT_DETECTED	39.0862
41	NOT_DETECTED	NOT_DETECTED	NOT_DETECTED	NOT_DETECTED	NOT_DETECTED	DETECTED	DETECTED	NOT_DETECTED	NOT_DETECTED	NOT_DETECTED	NOT_DETECTED	25.6
42	NOT_DETECTED	NOT_DETECTED	NOT_DETECTED	DETECTED	NOT_DETECTED	DETECTED	DETECTED	NOT_DETECTED	NOT_DETECTED	29.1554	NOT_DETECTED	35.38
43	NOT_DETECTED	NOT_DETECTED	NOT_DETECTED	NOT_DETECTED	NOT_DETECTED	DETECTED	DETECTED	NOT_DETECTED	NOT_DETECTED	NOT_DETECTED	NOT_DETECTED	27.14
44	NOT_DETECTED	NOT_DETECTED	DETECTED	NOT_DETECTED	NOT_DETECTED	DETECTED	DETECTED	NOT_DETECTED	NOT_DETECTED	NOT_DETECTED	NOT_DETECTED	29.295
45	NOT_DETECTED	NOT_DETECTED	DETECTED	NOT_DETECTED	NOT_DETECTED	DETECTED	DETECTED	NOT_DETECTED	20.9859	NOT_DETECTED	NOT_DETECTED	25.545
46	NOT_DETECTED	NOT_DETECTED	NOT_DETECTED	NOT_DETECTED	NOT_DETECTED	DETECTED	DETECTED	NOT_DETECTED	NOT_DETECTED	NOT_DETECTED	NOT_DETECTED	25.505
47	NOT_DETECTED	NOT_DETECTED	NOT_DETECTED	NOT_DETECTED	NOT_DETECTED	DETECTED	DETECTED	NOT_DETECTED	NOT_DETECTED	NOT_DETECTED	NOT_DETECTED	28.645
48	NOT_DETECTED	NOT_DETECTED	NOT_DETECTED	NOT_DETECTED	NOT_DETECTED	DETECTED	DETECTED	NOT_DETECTED	NOT_DETECTED	NOT_DETECTED	NOT_DETECTED	28.055
49	NOT_DETECTED	NOT_DETECTED	NOT_DETECTED	NOT_DETECTED	NOT_DETECTED	DETECTED	DETECTED	NOT_DETECTED	NOT_DETECTED	NOT_DETECTED	NOT_DETECTED	24.23
50	NOT_DETECTED	NOT_DETECTED	NOT_DETECTED	NOT_DETECTED	NOT_DETECTED	DETECTED	DETECTED	NOT_DETECTED	NOT_DETECTED	NOT_DETECTED	NOT_DETECTED	30.48
51	NOT_DETECTED	NOT_DETECTED	NOT_DETECTED	NOT_DETECTED	NOT_DETECTED	DETECTED	DETECTED	NOT_DETECTED	NOT_DETECTED	NOT_DETECTED	NOT_DETECTED	26.635
52	NOT_DETECTED	NOT_DETECTED	NOT_DETECTED	NOT_DETECTED	NOT_DETECTED	DETECTED	DETECTED	NOT_DETECTED	NOT_DETECTED	NOT_DETECTED	26.6885	30.5026
53	NOT_DETECTED	NOT_DETECTED	NOT_DETECTED	NOT_DETECTED	NOT_DETECTED	DETECTED	DETECTED	NOT_DETECTED	NOT_DETECTED	NOT_DETECTED	NOT_DETECTED	27.93
54	NOT_DETECTED	NOT_DETECTED	NOT_DETECTED	NOT_DETECTED	NOT_DETECTED	DETECTED	DETECTED	NOT_DETECTED	NOT_DETECTED	NOT_DETECTED	NOT_DETECTED	22.375
55	NOT_DETECTED	NOT_DETECTED	NOT_DETECTED	NOT_DETECTED	NOT_DETECTED	DETECTED	DETECTED	NOT_DETECTED	NOT_DETECTED	NOT_DETECTED	NOT_DETECTED	30.935
56	NOT_DETECTED	NOT_DETECTED	NOT_DETECTED	NOT_DETECTED	NOT_DETECTED	DETECTED	DETECTED	NOT_DETECTED	NOT_DETECTED	NOT_DETECTED	NOT_DETECTED	27.6
57	DETECTED	DETECTED	NOT_DETECTED	NOT_DETECTED	NOT_DETECTED	DETECTED	DETECTED	24.89	NOT_DETECTED	NOT_DETECTED	NOT_DETECTED	29.5999
58	NOT_DETECTED	NOT_DETECTED	NOT_DETECTED	NOT_DETECTED	NOT_DETECTED	DETECTED	DETECTED	NOT_DETECTED	NOT_DETECTED	NOT_DETECTED	NOT_DETECTED	29.685
59	DETECTED	NOT_DETECTED	NOT_DETECTED	NOT_DETECTED	NOT_DETECTED	DETECTED	DETECTED	28.05	NOT_DETECTED	NOT_DETECTED	NOT_DETECTED	36.725
60	DETECTED	DETECTED	NOT_DETECTED	NOT_DETECTED	NOT_DETECTED	DETECTED	DETECTED	15.32	NOT_DETECTED	NOT_DETECTED	NOT_DETECTED	26.41
61	DETECTED	DETECTED	NOT_DETECTED	NOT_DETECTED	NOT_DETECTED	DETECTED	DETECTED	23.72	NOT_DETECTED	NOT_DETECTED	NOT_DETECTED	25.63
62	NOT_DETECTED	NOT_DETECTED	NOT_DETECTED	NOT_DETECTED	DETECTED	DETECTED	DETECTED	NOT_DETECTED	NOT_DETECTED	NOT_DETECTED	27.291	31.82
63	NOT_DETECTED	NOT_DETECTED	NOT_DETECTED	NOT_DETECTED	NOT_DETECTED	DETECTED	DETECTED	NOT_DETECTED	NOT_DETECTED	NOT_DETECTED	NOT_DETECTED	29.97
64	NOT_DETECTED	NOT_DETECTED	NOT_DETECTED	NOT_DETECTED	NOT_DETECTED	DETECTED	DETECTED	NOT_DETECTED	NOT_DETECTED	NOT_DETECTED	NOT_DETECTED	26.695
65	NOT_DETECTED	NOT_DETECTED	DETECTED	NOT_DETECTED	NOT_DETECTED	DETECTED	DETECTED	NOT_DETECTED	17.7829	NOT_DETECTED	NOT_DETECTED	29.105
66	NOT_DETECTED	NOT_DETECTED	NOT_DETECTED	DETECTED	NOT_DETECTED	DETECTED	DETECTED	NOT_DETECTED	NOT_DETECTED	NOT_DETECTED	NOT_DETECTED	25.355
67	DETECTED	DETECTED	NOT_DETECTED	NOT_DETECTED	NOT_DETECTED	DETECTED	DETECTED	27.77	NOT_DETECTED	NOT_DETECTED	NOT_DETECTED	28.695
68	NOT_DETECTED	NOT_DETECTED	NOT_DETECTED	NOT_DETECTED	NOT_DETECTED	DETECTED	DETECTED	NOT_DETECTED	NOT_DETECTED	NOT_DETECTED	NOT_DETECTED	27.985
69	NOT_DETECTED	NOT_DETECTED	NOT_DETECTED	NOT_DETECTED	NOT_DETECTED	DETECTED	DETECTED	NOT_DETECTED	NOT_DETECTED	NOT_DETECTED	NOT_DETECTED	26.73
70	NOT_DETECTED	NOT_DETECTED	NOT_DETECTED	NOT_DETECTED	NOT_DETECTED	DETECTED	DETECTED	NOT_DETECTED	NOT_DETECTED	NOT_DETECTED	NOT_DETECTED	26.65
71	NOT_DETECTED	NOT_DETECTED	NOT_DETECTED	NOT_DETECTED	NOT_DETECTED	DETECTED	DETECTED	NOT_DETECTED	NOT_DETECTED	NOT_DETECTED	NOT_DETECTED	29.195
72	NOT_DETECTED	NOT_DETECTED	DETECTED	DETECTED	NOT_DETECTED	DETECTED	DETECTED	NOT_DETECTED	NOT_DETECTED	NOT_DETECTED	NOT_DETECTED	29.41
73	NOT_DETECTED	NOT_DETECTED	DETECTED	NOT_DETECTED	NOT_DETECTED	DETECTED	DETECTED	NOT_DETECTED	19.909	NOT_DETECTED	NOT_DETECTED	25.425
74	NOT_DETECTED	NOT_DETECTED	NOT_DETECTED	DETECTED	NOT_DETECTED	DETECTED	DETECTED	NOT_DETECTED	NOT_DETECTED	NOT_DETECTED	NOT_DETECTED	31.07
75	NOT_DETECTED	NOT_DETECTED	NOT_DETECTED	NOT_DETECTED	NOT_DETECTED	DETECTED	DETECTED	NOT_DETECTED	NOT_DETECTED	NOT_DETECTED	NOT_DETECTED	28.18
76	NOT_DETECTED	NOT_DETECTED	DETECTED	NOT_DETECTED	NOT_DETECTED	DETECTED	DETECTED	NOT_DETECTED	NOT_DETECTED	NOT_DETECTED	NOT_DETECTED	31.435
77	NOT_DETECTED	NOT_DETECTED	NOT_DETECTED	DETECTED	NOT_DETECTED	DETECTED	DETECTED	NOT_DETECTED	NOT_DETECTED	24.9355	NOT_DETECTED	27.29
78	NOT_DETECTED	NOT_DETECTED	NOT_DETECTED	NOT_DETECTED	NOT_DETECTED	DETECTED	DETECTED	NOT_DETECTED	NOT_DETECTED	NOT_DETECTED	NOT_DETECTED	38.85
79	NOT_DETECTED	NOT_DETECTED	NOT_DETECTED	NOT_DETECTED	NOT_DETECTED	DETECTED	DETECTED	NOT_DETECTED	NOT_DETECTED	NOT_DETECTED	NOT_DETECTED	28.07
80	NOT_DETECTED	NOT_DETECTED	DETECTED	NOT_DETECTED	NOT_DETECTED	DETECTED	DETECTED	NOT_DETECTED	NOT_DETECTED	NOT_DETECTED	NOT_DETECTED	35.27
81	NOT_DETECTED	NOT_DETECTED	NOT_DETECTED	NOT_DETECTED	NOT_DETECTED	DETECTED	DETECTED	NOT_DETECTED	NOT_DETECTED	NOT_DETECTED	NOT_DETECTED	28.09
82	NOT_DETECTED	NOT_DETECTED	NOT_DETECTED	NOT_DETECTED	NOT_DETECTED	DETECTED	DETECTED	NOT_DETECTED	NOT_DETECTED	NOT_DETECTED	NOT_DETECTED	27.1
83	NOT_DETECTED	NOT_DETECTED	NOT_DETECTED	DETECTED	DETECTED	DETECTED	DETECTED	NOT_DETECTED	NOT_DETECTED	NOT_DETECTED	31.2708	30.01
84	NOT_DETECTED	NOT_DETECTED	NOT_DETECTED	NOT_DETECTED	NOT_DETECTED	DETECTED	DETECTED	NOT_DETECTED	NOT_DETECTED	NOT_DETECTED	NOT_DETECTED	27.195
85	DETECTED	DETECTED	DETECTED	NOT_DETECTED	NOT_DETECTED	DETECTED	DETECTED	21.52	NOT_DETECTED	NOT_DETECTED	NOT_DETECTED	31.105
86	NOT_DETECTED	NOT_DETECTED	NOT_DETECTED	NOT_DETECTED	NOT_DETECTED	DETECTED	DETECTED	NOT_DETECTED	NOT_DETECTED	NOT_DETECTED	NOT_DETECTED	27.32
87	DETECTED	DETECTED	NOT_DETECTED	NOT_DETECTED	NOT_DETECTED	DETECTED	DETECTED	16.06	NOT_DETECTED	NOT_DETECTED	NOT_DETECTED	28.3
88	NOT_DETECTED	NOT_DETECTED	NOT_DETECTED	NOT_DETECTED	DETECTED	DETECTED	DETECTED	NOT_DETECTED	NOT_DETECTED	NOT_DETECTED	NOT_DETECTED	25.88
89	NOT_DETECTED	NOT_DETECTED	NOT_DETECTED	NOT_DETECTED	NOT_DETECTED	DETECTED	DETECTED	NOT_DETECTED	NOT_DETECTED	NOT_DETECTED	NOT_DETECTED	28.92
90	NOT_DETECTED	NOT_DETECTED	NOT_DETECTED	DETECTED	NOT_DETECTED	DETECTED	DETECTED	NOT_DETECTED	NOT_DETECTED	NOT_DETECTED	NOT_DETECTED	27.57
91	NOT_DETECTED	NOT_DETECTED	NOT_DETECTED	NOT_DETECTED	DETECTED	DETECTED	DETECTED	NOT_DETECTED	NOT_DETECTED	NOT_DETECTED	32.2075	26.575
92	NOT_DETECTED	NOT_DETECTED	NOT_DETECTED	NOT_DETECTED	NOT_DETECTED	DETECTED	DETECTED	NOT_DETECTED	NOT_DETECTED	NOT_DETECTED	NOT_DETECTED	29.715
93	NOT_DETECTED	NOT_DETECTED	DETECTED	NOT_DETECTED	NOT_DETECTED	DETECTED	DETECTED	NOT_DETECTED	NOT_DETECTED	NOT_DETECTED	NOT_DETECTED	30.63
94	DETECTED	DETECTED	NOT_DETECTED	NOT_DETECTED	NOT_DETECTED	DETECTED	DETECTED	30.38	NOT_DETECTED	NOT_DETECTED	NOT_DETECTED	37.06
95	NOT_DETECTED	NOT_DETECTED	DETECTED	NOT_DETECTED	NOT_DETECTED	DETECTED	DETECTED	NOT_DETECTED	NOT_DETECTED	NOT_DETECTED	NOT_DETECTED	23.525
96	NOT_DETECTED	NOT_DETECTED	DETECTED	NOT_DETECTED	NOT_DETECTED	DETECTED	DETECTED	NOT_DETECTED	19.3059	NOT_DETECTED	NOT_DETECTED	29.015
97	NOT_DETECTED	NOT_DETECTED	DETECTED	DETECTED	NOT_DETECTED	DETECTED	DETECTED	NOT_DETECTED	NOT_DETECTED	NOT_DETECTED	NOT_DETECTED	30.18
98	NOT_DETECTED	NOT_DETECTED	NOT_DETECTED	NOT_DETECTED	NOT_DETECTED	DETECTED	DETECTED	NOT_DETECTED	NOT_DETECTED	NOT_DETECTED	NOT_DETECTED	28.955
99	NOT_DETECTED	NOT_DETECTED	NOT_DETECTED	NOT_DETECTED	NOT_DETECTED	DETECTED	DETECTED	NOT_DETECTED	NOT_DETECTED	NOT_DETECTED	NOT_DETECTED	30.41
100	NOT_DETECTED	NOT_DETECTED	NOT_DETECTED	NOT_DETECTED	NOT_DETECTED	DETECTED	DETECTED	NOT_DETECTED	NOT_DETECTED	NOT_DETECTED	NOT_DETECTED	29.525
101	NOT_DETECTED	NOT_DETECTED	NOT_DETECTED	NOT_DETECTED	DETECTED	DETECTED	DETECTED	NOT_DETECTED	NOT_DETECTED	NOT_DETECTED	22.8305	27.13
102	NOT_DETECTED	NOT_DETECTED	NOT_DETECTED	NOT_DETECTED	NOT_DETECTED	DETECTED	DETECTED	NOT_DETECTED	NOT_DETECTED	NOT_DETECTED	NOT_DETECTED	30.595
103	NOT_DETECTED	NOT_DETECTED	NOT_DETECTED	NOT_DETECTED	NOT_DETECTED	DETECTED	DETECTED	NOT_DETECTED	NOT_DETECTED	NOT_DETECTED	NOT_DETECTED	27.225
104	NOT_DETECTED	NOT_DETECTED	NOT_DETECTED	NOT_DETECTED	NOT_DETECTED	DETECTED	DETECTED	NOT_DETECTED	NOT_DETECTED	NOT_DETECTED	NOT_DETECTED	26.315
105	NOT_DETECTED	NOT_DETECTED	NOT_DETECTED	NOT_DETECTED	NOT_DETECTED	DETECTED	DETECTED	NOT_DETECTED	NOT_DETECTED	NOT_DETECTED	NOT_DETECTED	29.365
106	NOT_DETECTED	NOT_DETECTED	NOT_DETECTED	DETECTED	NOT_DETECTED	DETECTED	DETECTED	NOT_DETECTED	NOT_DETECTED	27.2722	NOT_DETECTED	32.44
107	DETECTED	DETECTED	NOT_DETECTED	NOT_DETECTED	NOT_DETECTED	DETECTED	DETECTED	18.60	NOT_DETECTED	NOT_DETECTED	NOT_DETECTED	25.765
108	NOT_DETECTED	NOT_DETECTED	NOT_DETECTED	DETECTED	NOT_DETECTED	DETECTED	DETECTED	NOT_DETECTED	NOT_DETECTED	24.8849	NOT_DETECTED	27.71
109	NOT_DETECTED	NOT_DETECTED	NOT_DETECTED	NOT_DETECTED	NOT_DETECTED	DETECTED	DETECTED	NOT_DETECTED	NOT_DETECTED	NOT_DETECTED	NOT_DETECTED	28.935
110	NOT_DETECTED	NOT_DETECTED	NOT_DETECTED	NOT_DETECTED	DETECTED	DETECTED	DETECTED	NOT_DETECTED	NOT_DETECTED	NOT_DETECTED	23.9199	26.145
111	NOT_DETECTED	NOT_DETECTED	NOT_DETECTED	NOT_DETECTED	NOT_DETECTED	DETECTED	DETECTED	NOT_DETECTED	NOT_DETECTED	NOT_DETECTED	NOT_DETECTED	25.355
112	DETECTED	DETECTED	NOT_DETECTED	NOT_DETECTED	NOT_DETECTED	DETECTED	DETECTED	19.90	NOT_DETECTED	NOT_DETECTED	NOT_DETECTED	26.975
113	NOT_DETECTED	NOT_DETECTED	NOT_DETECTED	NOT_DETECTED	NOT_DETECTED	DETECTED	DETECTED	NOT_DETECTED	NOT_DETECTED	NOT_DETECTED	NOT_DETECTED	28.98
114	NOT_DETECTED	NOT_DETECTED	NOT_DETECTED	NOT_DETECTED	NOT_DETECTED	DETECTED	DETECTED	NOT_DETECTED	NOT_DETECTED	NOT_DETECTED	NOT_DETECTED	28.785
115	NOT_DETECTED	NOT_DETECTED	NOT_DETECTED	DETECTED	NOT_DETECTED	DETECTED	DETECTED	NOT_DETECTED	NOT_DETECTED	24.1372	NOT_DETECTED	25.275
116	DETECTED	DETECTED	NOT_DETECTED	NOT_DETECTED	NOT_DETECTED	DETECTED	DETECTED	17.91	NOT_DETECTED	NOT_DETECTED	NOT_DETECTED	26.36
117	NOT_DETECTED	NOT_DETECTED	NOT_DETECTED	NOT_DETECTED	DETECTED	DETECTED	DETECTED	NOT_DETECTED	NOT_DETECTED	NOT_DETECTED	35.252	34.8
118	NOT_DETECTED	NOT_DETECTED	NOT_DETECTED	DETECTED	NOT_DETECTED	DETECTED	DETECTED	NOT_DETECTED	NOT_DETECTED	28.595	NOT_DETECTED	32.22
119	DETECTED	DETECTED	NOT_DETECTED	DETECTED	NOT_DETECTED	DETECTED	DETECTED	16.79	NOT_DETECTED	21.3976	NOT_DETECTED	24.615
120	NOT_DETECTED	NOT_DETECTED	NOT_DETECTED	NOT_DETECTED	NOT_DETECTED	DETECTED	DETECTED	NOT_DETECTED	NOT_DETECTED	NOT_DETECTED	NOT_DETECTED	32.75
121	NOT_DETECTED	NOT_DETECTED	NOT_DETECTED	NOT_DETECTED	NOT_DETECTED	DETECTED	DETECTED	NOT_DETECTED	NOT_DETECTED	NOT_DETECTED	NOT_DETECTED	28.895
122	NOT_DETECTED	NOT_DETECTED	NOT_DETECTED	NOT_DETECTED	NOT_DETECTED	DETECTED	DETECTED	NOT_DETECTED	NOT_DETECTED	NOT_DETECTED	NOT_DETECTED	25.34
123	NOT_DETECTED	NOT_DETECTED	NOT_DETECTED	NOT_DETECTED	NOT_DETECTED	DETECTED	DETECTED	NOT_DETECTED	NOT_DETECTED	NOT_DETECTED	NOT_DETECTED	25.93
124	NOT_DETECTED	NOT_DETECTED	DETECTED	NOT_DETECTED	NOT_DETECTED	DETECTED	DETECTED	NOT_DETECTED	19.35	25.9677	NOT_DETECTED	30.13
125	NOT_DETECTED	NOT_DETECTED	NOT_DETECTED	NOT_DETECTED	NOT_DETECTED	DETECTED	DETECTED	NOT_DETECTED	NOT_DETECTED	NOT_DETECTED	NOT_DETECTED	28.85
126	NOT_DETECTED	NOT_DETECTED	NOT_DETECTED	NOT_DETECTED	NOT_DETECTED	DETECTED	DETECTED	NOT_DETECTED	NOT_DETECTED	NOT_DETECTED	NOT_DETECTED	31.76
127	DETECTED	DETECTED	NOT_DETECTED	NOT_DETECTED	NOT_DETECTED	DETECTED	DETECTED	20.37	NOT_DETECTED	NOT_DETECTED	NOT_DETECTED	31.475
128	DETECTED	DETECTED	NOT_DETECTED	NOT_DETECTED	NOT_DETECTED	DETECTED	DETECTED	31.34	NOT_DETECTED	NOT_DETECTED	NOT_DETECTED	29.905
129	NOT_DETECTED	NOT_DETECTED	NOT_DETECTED	NOT_DETECTED	NOT_DETECTED	DETECTED	DETECTED	NOT_DETECTED	NOT_DETECTED	NOT_DETECTED	NOT_DETECTED	30.585
130	NOT_DETECTED	NOT_DETECTED	NOT_DETECTED	DETECTED	NOT_DETECTED	DETECTED	DETECTED	NOT_DETECTED	NOT_DETECTED	22.9309	NOT_DETECTED	25.885
131	NOT_DETECTED	NOT_DETECTED	NOT_DETECTED	DETECTED	NOT_DETECTED	DETECTED	DETECTED	NOT_DETECTED	NOT_DETECTED	24.5268	NOT_DETECTED	28.745
132	NOT_DETECTED	NOT_DETECTED	NOT_DETECTED	NOT_DETECTED	NOT_DETECTED	DETECTED	DETECTED	NOT_DETECTED	NOT_DETECTED	NOT_DETECTED	NOT_DETECTED	37.665
133	DETECTED	DETECTED	NOT_DETECTED	NOT_DETECTED	NOT_DETECTED	DETECTED	DETECTED	27.75	NOT_DETECTED	NOT_DETECTED	NOT_DETECTED	30.325
134	DETECTED	DETECTED	NOT_DETECTED	NOT_DETECTED	NOT_DETECTED	DETECTED	DETECTED	23.24	NOT_DETECTED	NOT_DETECTED	NOT_DETECTED	29.23
135	NOT_DETECTED	NOT_DETECTED	NOT_DETECTED	NOT_DETECTED	NOT_DETECTED	DETECTED	DETECTED	NOT_DETECTED	NOT_DETECTED	NOT_DETECTED	NOT_DETECTED	28.225
136	NOT_DETECTED	NOT_DETECTED	NOT_DETECTED	NOT_DETECTED	NOT_DETECTED	DETECTED	DETECTED	NOT_DETECTED	NOT_DETECTED	NOT_DETECTED	NOT_DETECTED	27.695
137	NOT_DETECTED	NOT_DETECTED	NOT_DETECTED	DETECTED	NOT_DETECTED	DETECTED	DETECTED	NOT_DETECTED	NOT_DETECTED	25.3279	NOT_DETECTED	26.43
138	NOT_DETECTED	NOT_DETECTED	NOT_DETECTED	NOT_DETECTED	NOT_DETECTED	DETECTED	DETECTED	NOT_DETECTED	NOT_DETECTED	NOT_DETECTED	NOT_DETECTED	34.73
139	NOT_DETECTED	NOT_DETECTED	NOT_DETECTED	NOT_DETECTED	NOT_DETECTED	DETECTED	DETECTED	NOT_DETECTED	NOT_DETECTED	NOT_DETECTED	NOT_DETECTED	30.3
140	NOT_DETECTED	NOT_DETECTED	NOT_DETECTED	NOT_DETECTED	NOT_DETECTED	DETECTED	DETECTED	NOT_DETECTED	NOT_DETECTED	NOT_DETECTED	NOT_DETECTED	26.87
141	NOT_DETECTED	NOT_DETECTED	NOT_DETECTED	NOT_DETECTED	NOT_DETECTED	DETECTED	DETECTED	NOT_DETECTED	NOT_DETECTED	NOT_DETECTED	NOT_DETECTED	25.3
142	NOT_DETECTED	NOT_DETECTED	NOT_DETECTED	NOT_DETECTED	NOT_DETECTED	DETECTED	DETECTED	NOT_DETECTED	NOT_DETECTED	NOT_DETECTED	NOT_DETECTED	29.475
143	NOT_DETECTED	NOT_DETECTED	NOT_DETECTED	NOT_DETECTED	NOT_DETECTED	DETECTED	DETECTED	NOT_DETECTED	NOT_DETECTED	NOT_DETECTED	NOT_DETECTED	28.615
144	NOT_DETECTED	NOT_DETECTED	NOT_DETECTED	DETECTED	NOT_DETECTED	DETECTED	DETECTED	NOT_DETECTED	NOT_DETECTED	27.9411	NOT_DETECTED	29.76
145	NOT_DETECTED	NOT_DETECTED	NOT_DETECTED	DETECTED	NOT_DETECTED	DETECTED	DETECTED	NOT_DETECTED	NOT_DETECTED	24.2875	NOT_DETECTED	24.68
146	NOT_DETECTED	NOT_DETECTED	NOT_DETECTED	NOT_DETECTED	NOT_DETECTED	DETECTED	DETECTED	NOT_DETECTED	NOT_DETECTED	NOT_DETECTED	NOT_DETECTED	27.19
147	NOT_DETECTED	NOT_DETECTED	NOT_DETECTED	NOT_DETECTED	NOT_DETECTED	DETECTED	DETECTED	NOT_DETECTED	NOT_DETECTED	NOT_DETECTED	NOT_DETECTED	30.62
148	DETECTED	DETECTED	NOT_DETECTED	NOT_DETECTED	NOT_DETECTED	DETECTED	DETECTED	20.84	NOT_DETECTED	NOT_DETECTED	NOT_DETECTED	28.61
149	NOT_DETECTED	NOT_DETECTED	NOT_DETECTED	NOT_DETECTED	NOT_DETECTED	DETECTED	DETECTED	NOT_DETECTED	NOT_DETECTED	NOT_DETECTED	NOT_DETECTED	33.085
150	NOT_DETECTED	NOT_DETECTED	NOT_DETECTED	DETECTED	NOT_DETECTED	DETECTED	DETECTED	NOT_DETECTED	NOT_DETECTED	24.199	NOT_DETECTED	30.135
151	DETECTED	DETECTED	NOT_DETECTED	NOT_DETECTED	NOT_DETECTED	DETECTED	DETECTED	21.18	NOT_DETECTED	NOT_DETECTED	NOT_DETECTED	24.98
152	NOT_DETECTED	NOT_DETECTED	NOT_DETECTED	DETECTED	NOT_DETECTED	DETECTED	DETECTED	NOT_DETECTED	NOT_DETECTED	21.1723	NOT_DETECTED	27.77
153	NOT_DETECTED	NOT_DETECTED	NOT_DETECTED	NOT_DETECTED	NOT_DETECTED	DETECTED	DETECTED	NOT_DETECTED	NOT_DETECTED	NOT_DETECTED	NOT_DETECTED	33.45
154	NOT_DETECTED	NOT_DETECTED	NOT_DETECTED	NOT_DETECTED	NOT_DETECTED	DETECTED	DETECTED	NOT_DETECTED	NOT_DETECTED	NOT_DETECTED	34.5355	28.725
155	NOT_DETECTED	NOT_DETECTED	DETECTED	NOT_DETECTED	NOT_DETECTED	DETECTED	DETECTED	NOT_DETECTED	23.2224	NOT_DETECTED	NOT_DETECTED	32.395
156	NOT_DETECTED	NOT_DETECTED	NOT_DETECTED	DETECTED	NOT_DETECTED	DETECTED	DETECTED	NOT_DETECTED	NOT_DETECTED	21.4786	NOT_DETECTED	25.885
157	NOT_DETECTED	NOT_DETECTED	NOT_DETECTED	NOT_DETECTED	NOT_DETECTED	DETECTED	DETECTED	NOT_DETECTED	NOT_DETECTED	NOT_DETECTED	NOT_DETECTED	29.34
158	DETECTED	DETECTED	NOT_DETECTED	NOT_DETECTED	NOT_DETECTED	DETECTED	DETECTED	18.89	NOT_DETECTED	NOT_DETECTED	NOT_DETECTED	26.825
159	DETECTED	DETECTED	NOT_DETECTED	NOT_DETECTED	NOT_DETECTED	DETECTED	DETECTED	22.34	NOT_DETECTED	NOT_DETECTED	NOT_DETECTED	25.005
160	DETECTED	DETECTED	NOT_DETECTED	NOT_DETECTED	NOT_DETECTED	DETECTED	DETECTED	28.97	NOT_DETECTED	NOT_DETECTED	NOT_DETECTED	32.755
161	DETECTED	DETECTED	NOT_DETECTED	NOT_DETECTED	NOT_DETECTED	DETECTED	DETECTED	23.49	NOT_DETECTED	NOT_DETECTED	NOT_DETECTED	31.33
162	DETECTED	DETECTED	NOT_DETECTED	NOT_DETECTED	NOT_DETECTED	DETECTED	DETECTED	20.26	NOT_DETECTED	NOT_DETECTED	NOT_DETECTED	28.745
163	DETECTED	DETECTED	NOT_DETECTED	NOT_DETECTED	NOT_DETECTED	DETECTED	DETECTED	18.44	NOT_DETECTED	NOT_DETECTED	NOT_DETECTED	26.46
164	DETECTED	DETECTED	NOT_DETECTED	NOT_DETECTED	NOT_DETECTED	DETECTED	DETECTED	16.87	NOT_DETECTED	NOT_DETECTED	NOT_DETECTED	24.12

## Sheet: OPXV_optimisation
Assay	Target	Concentration	Ct	Ct	Ct	Mean	STD			LAMP assay ID	Sequence (5' to 3')
OPV_set1	OPV_E9L	10000000	10.64	10.67	11.36	10.89	0.407308			OPV_E9L_set1_F3	GGTATGTATAGATATTCTCCGTTCT
OPV_set1	OPV_E9L	1000000	12.97	13.05	12.95	12.99	0.052915			OPV_E9L_set1_B3	ACAAGTTTTTTGGTCCATGG
OPV_set1	OPV_E9L	100000	14.82	15.06	14.97	14.95	0.121244			OPV_E9L_set1_LF	TTCTAGAGGAGACGAYCTACTATCA
OPV_set1	OPV_E9L	10000	17.11	16.79	17.91	17.27	0.576888			OPV_E9L_set1_FIP	ARTGATGCATTCGACTCAACATAAA-TTAGAAACAGATTTACGATCCG
OPV_set1	OPV_E9L	1000	17.86	23.21	33.97	25.0133	8.205			OPV_E9L_set1_BIP	CCGCAGATAACCCTAATATGTATTTG-AATAATATCGTTCTCCAAGTTCT
OPV_set1	OPV_E9L	500	No Ct	42.36	29.03	35.695	9.42573
OPV_set1	OPV_E9L	100	No Ct	31.81	No Ct	31.81	#DIV/0!
OPV_set1	OPV_E9L	50	No Ct	No Ct	No Ct	#DIV/0!	#DIV/0!			LAMP assay ID	Sequence (5' to 3')	Selected
OPV_set1	OPV_E9L	NTC	No Ct	No Ct	No Ct	#DIV/0!	#DIV/0!			LAMP-OPV-E9L-F3_set5	AACATTTTTGGCAGAGAGAG
OPV_set5	OPV_E9L	10000000	7.71	7.55	7.56	7.60667	0.0896289			LAMP-OPV-E9L-B3_set5	ATAGATGGCCTTTTCAGTTGAAC
OPV_set5	OPV_E9L	1000000	7.69	7.61	7.67	7.65667	0.0416333			LAMP-OPV-E9L-LF_set5	GCTAAGAGTTGCACATCCATAGG
OPV_set5	OPV_E9L	100000	7.87	7.89	7.84	7.86667	0.0251661			LAMP-OPV-E9L-LB_set5	GATAACTCTGCTCCATTTAGTACC
OPV_set5	OPV_E9L	10000	8.12	8.14	8.13	8.13	0.01			LAMP-OPV-E9L-FIP_set5	ATCTTGTACGTATAYTGCATGGAATC-AAAGATGYTAAAACAGGCTACC
OPV_set5	OPV_E9L	1000	8.83	8.46	8.61	8.63333	0.1861			LAMP-OPV-E9L-BIP_set5	AGTGCTCTATACTCATACGCTTCG-TCTAGATACAAKATCATTCTACGTCC
OPV_set5	OPV_E9L	500	8.86	9.11	9.05	9.00667	0.130512
OPV_set5	OPV_E9L	100	9.88	9.75	9.72	9.78333	0.085049
OPV_set5	OPV_E9L	50	9.93	9.87	9.98	9.92667	0.0550757
OPV_set5	OPV_E9L	NTC	No Ct	No Ct	No Ct	#DIV/0!	#DIV/0!
Assay	Target	Concentration	Ct	Ct	Ct	Mean	STD			LAMP assay ID	Sequence (5' to 3')	Selected
F13-set1	F13L	10000000	8.02	7.97	8.01	8	0.0264575			OPV_F13_set1_F3	ATTTGGCCATAGTTCCCAC
F13-set1	F13L	1000000	8.17	8.14	8.15	8.15333	0.0152753			OPV_F13_set1_B3	CRTCGTCGACTATYAACAAT
F13-set1	F13L	100000	8.67	8.49	8.5	8.55333	0.10116			OPV_F13_set1_LF	ACTCCTCTATTAATGGCTGCTT
F13-set1	F13L	10000	10.07	10.25	9.85	10.0567	0.200333			OPV_F13_set1_LB	CCGCCAGAAGTCTAGACGC
F13-set1	F13L	1000	No Ct	12.21	No Ct	12.21	#DIV/0!			OPV_F13_set1_FIP	CCAATTACCRACTARAAGTCTGA-ATTGGCCYGACATTTACAAC
F13-set1	F13L	500	9.57	No Ct	No Ct	9.57	#DIV/0!			OPV_F13_set1_BIP	AACGACGTATATTCTATGGCAAC-ACCTTCACAGATAGATCATTTTGRA
F13-set1	F13L	100	12.68	No Ct	No Ct	12.68	#DIV/0!
F13-set1	F13L	NTC	No Ct	No Ct	No Ct	#DIV/0!	#DIV/0!
PM-F13-set2-1	F13L	10000000	7.89	7.88	7.83	7.86667	0.0321455
PM-F13-set2-1	F13L	1000000	8.01	8.01	8.02	8.01333	0.0057735
PM-F13-set2-1	F13L	100000	8.21	8.1	8.16	8.15667	0.0550757			LAMP assay ID	Sequence (5' to 3')
PM-F13-set2-1	F13L	10000	8.11	8.22	8.24	8.19	0.07			F13-set2-F3	GACGTATATTCTATGGCAACCG
PM-F13-set2-1	F13L	1000	No Ct	No Ct	No Ct	#DIV/0!	#DIV/0!			F13-set2-B3	CAAATATTTTTTTAGCCTCGCTTAC
PM-F13-set2-1	F13L	500	No Ct	No Ct	No Ct	#DIV/0!	#DIV/0!			F13-set2-LF	GAAAACCTTCACAGATAGATCATTTTG
PM-F13-set2-1	F13L	100	No Ct	No Ct	No Ct	#DIV/0!	#DIV/0!			F13-set2-LB	ACGGAACCCATTACCAAAATC
PM-F13-set2-1	F13L	NTC	No Ct	No Ct	No Ct	#DIV/0!	#DIV/0!			F13-set2-FIP-1	CGTCGTCGACTATCAACAATTTTG-GTCTAGATGCGTTGTGTGTTC
PM-F13-set2-2	F13L	10000000	7.89	7.91	7.95	7.91667	0.0305505			F13-set2-FIP-2	CATATTCGTCGTCGACTATCAACA-GTCTAGATGCGTTGTGTGTTC
PM-F13-set2-2	F13L	1000000	8.06	8.1	8.08	8.08	0.02			F13-set2-FIP-3	CGTCGTCGACTATCAACAATTT-GTCTAGATGCGTTGTGTGTTC
PM-F13-set2-2	F13L	100000	8.3	8.25	8.16	8.23667	0.070946			F13-set2-BIP	GTTCATATCACTTCGGCAAATTTCG-ACTATTAAAACTGGCGAATCCGTG
PM-F13-set2-2	F13L	10000	No Ct	14.8	18.19	16.495	2.39709
PM-F13-set2-2	F13L	1000	No Ct	No Ct	No Ct	#DIV/0!	#DIV/0!
PM-F13-set2-2	F13L	500	No Ct	No Ct	No Ct	#DIV/0!	#DIV/0!
PM-F13-set2-2	F13L	100	No Ct	No Ct	No Ct	#DIV/0!	#DIV/0!
PM-F13-set2-2	F13L	NTC	No Ct	No Ct	No Ct	#DIV/0!	#DIV/0!
PM-F13-set2-3	F13L	10000000	7.86	7.87	7.88	7.87	0.01
PM-F13-set2-3	F13L	1000000	8.05	8.06	8.09	8.06667	0.0208167
PM-F13-set2-3	F13L	100000	8.09	8.17	8.12	8.12667	0.0404145
PM-F13-set2-3	F13L	10000	8.28	8.5	8.39	8.39	0.11
PM-F13-set2-3	F13L	1000	8.69	No Ct	No Ct	8.69	#DIV/0!
PM-F13-set2-3	F13L	500	No Ct	31.6	No Ct	31.6	#DIV/0!
PM-F13-set2-3	F13L	100	No Ct	No Ct	No Ct	#DIV/0!	#DIV/0!
PM-F13-set2-3	F13L	NTC	No Ct	No Ct	No Ct	#DIV/0!	#DIV/0!
Assay	Target	Concentration	Ct	Ct	Ct	Mean	STD
F13set1-2uM	F13L	10000000	8.21	8.19	8.18	8.19333	0.0152753
F13set1-2uM	F13L	1000000	8.47	8.47	8.46	8.46667	0.0057735
F13set1-2uM	F13L	100000	9.07	9.15	8.86	9.02667	0.149778
F13set1-2uM	F13L	10000	10.29	9.54	11.02	10.2833	0.740023
F13set1-2uM	F13L	1000	16.49	No Ct	No Ct	16.49	#DIV/0!
F13set1-2uM	F13L	500	No Ct	No Ct	32.46	32.46	#DIV/0!
F13set1-2uM	F13L	100	No Ct	No Ct	No Ct	#DIV/0!	#DIV/0!
F13set1-2uM	F13L	NTC	No Ct	No Ct	No Ct	#DIV/0!	#DIV/0!
F13set1-2.5uM	F13L	10000000	8.19	8.17	8.14	8.16667	0.0251661
F13set1-2.5uM	F13L	1000000	8.41	8.41	8.42	8.41333	0.0057735
F13set1-2.5uM	F13L	100000	9	8.74	8.95	8.89667	0.137961
F13set1-2.5uM	F13L	10000	9.61	9.95	10.28	9.94667	0.335012
F13set1-2.5uM	F13L	1000	No Ct	No Ct	11.94	11.94	#DIV/0!
F13set1-2.5uM	F13L	500	10.63	No Ct	No Ct	10.63	#DIV/0!
F13set1-2.5uM	F13L	100	No Ct	No Ct	No Ct	#DIV/0!	#DIV/0!
F13set1-2.5uM	F13L	NTC	No Ct	No Ct	No Ct	#DIV/0!	#DIV/0!
F13set1-3uM	F13L	10000000	8.14	8.16	8.17	8.15667	0.0152753
F13set1-3uM	F13L	1000000	8.43	8.41	8.41	8.41667	0.011547
F13set1-3uM	F13L	100000	8.73	8.67	8.97	8.79	0.158745
F13set1-3uM	F13L	10000	10.43	10.84	10.16	10.4767	0.342394
F13set1-3uM	F13L	1000	14.15	12.22	No Ct	13.185	1.36472
F13set1-3uM	F13L	500	11.16	No Ct	11.48	11.32	0.226274
F13set1-3uM	F13L	100	No Ct	11.31	No Ct	11.31	#DIV/0!
F13set1-3uM	F13L	NTC	No Ct	No Ct	No Ct	#DIV/0!	#DIV/0!
F13set1-4uM	F13L	10000000	8.16	8.18	8.16	8.16667	0.011547
F13set1-4uM	F13L	1000000	8.42	8.43	8.44	8.43	0.01
F13set1-4uM	F13L	100000	8.95	8.82	8.92	8.89667	0.0680686
F13set1-4uM	F13L	10000	9.64	9.55	9.74	9.64333	0.0950438
F13set1-4uM	F13L	1000	11.35	No Ct	16.55	13.95	3.67696
F13set1-4uM	F13L	500	15.46	No Ct	No Ct	15.46	#DIV/0!
F13set1-4uM	F13L	100	No Ct	No Ct	No Ct	#DIV/0!	#DIV/0!
F13set1-4uM	F13L	NTC	No Ct	No Ct	No Ct	#DIV/0!	#DIV/0!

## Sheet: MPXV_optimisation
Assay	Target	Concentration	Ct	Ct	Ct	Mean	STD		LAMP assay ID	Sequence (5' to 3')	Selected
A9L-2uM	A9L	10000000	8.84	8.8	8.81	8.81667	0.0208167		LAMP-MPXV-A9L-F3	GATTGATATCGCATAGAAATAGAAAAG
A9L-2uM	A9L	1000000	9.12	9.11	9.12	9.11667	0.0057735		LAMP-MPXV-A9L-B3	CAGCACAAGATCRACCCC
A9L-2uM	A9L	100000	9.51	9.55	9.67	9.57667	0.0832666		LAMP-MPXV-A9L-LB	CGTTTGGTAATGGCAATGTATTAAG
A9L-2uM	A9L	10000	9.9	10.55	10.5	10.3167	0.361709		LAMP-MPXV-A9L-FIP	TGTATGAACAGTACTTTGTCGATG-CTCATCATTGAAGATTACTCTGTTAC
A9L-2uM	A9L	1000	18.94	24.57	17.18	20.23	3.86019		LAMP-MPXV-A9L-BIP	GATGAGATGTTTATATGTTGGCATAGTAG-GATGCTGCTAGACATTATGGAG
A9L-2uM	A9L	500	11.09	20.52	17.4	16.3367	4.80409
A9L-2uM	A9L	100	No Ct	13.38	No Ct	13.38	#DIV/0!
A9L-2uM	A9L	NTC	No Ct	No Ct	No Ct	#DIV/0!	#DIV/0!
A9L-2.5uM	A9L	10000000	8.9	8.98	8.81	8.89667	0.085049
A9L-2.5uM	A9L	1000000	9.12	9.17	9	9.09667	0.0873689
A9L-2.5uM	A9L	100000	9.49	9.48	9.44	9.47	0.0264575
A9L-2.5uM	A9L	10000	10.17	10.84	10.52	10.51	0.335112
A9L-2.5uM	A9L	1000	14.98	13.72	11.29	13.33	1.87566
A9L-2.5uM	A9L	500	No Ct	14.27	13.96	14.115	0.219203
A9L-2.5uM	A9L	100	No Ct	No Ct	No Ct	#DIV/0!	#DIV/0!
A9L-2.5uM	A9L	NTC	No Ct	No Ct	No Ct	#DIV/0!	#DIV/0!
A9L-3uM	A9L	10000000	8.81	8.86	8.91	8.86	0.05
A9L-3uM	A9L	1000000	9.06	9.07	9.03	9.05333	0.0208167
A9L-3uM	A9L	100000	9.4	9.37	9.45	9.40667	0.0404145
A9L-3uM	A9L	10000	10.85	10.24	9.88	10.3233	0.49034
A9L-3uM	A9L	1000	10.45	No Ct	No Ct	10.45	#DIV/0!
A9L-3uM	A9L	500	12.49	11.96	13.06	12.5033	0.550121
A9L-3uM	A9L	100	No Ct	No Ct	24.22	24.22	#DIV/0!
A9L-3uM	A9L	NTC	No Ct	No Ct	No Ct	#DIV/0!	#DIV/0!
FIP and BIP at the final concentration specified in the "assay" column
Assay	Target	Concentration	Ct	Ct	Ct	Mean	STD		LAMP assay ID	Sequence (5' to 3')	Selected
G2R-ins_v2	G2R_cII	100000	7.65	7.63	7.53	7.60333	0.064291		LAMP-MPXV-G2R-F3	ACGAAAGACTGGATCACAATC
G2R-ins_v2	G2R_cII	10000	8.37	8.15	8.2	8.24	0.115326		LAMP-MPXV-G2R-B3	TCTAAAACAAAGTGTGGAATAGG
G2R-ins_v2	G2R_cII	1000	9.73	9.96	10.69	10.1267	0.501232		LAMP-MPXV-G2R-LF	CACATCGTGTACTCGGAC
G2R-ins_v2	G2R_cII	100	10.12	11.08	11.38	10.86	0.658179		LAMP-MPXV-G2R-LB	GAAGAGACGGTGTGAGAATATG
G2R-ins_v2	G2R_cII	NTC	No Ct	No Ct	No Ct	#DIV/0!	#DIV/0!		LAMP-MPXV-G2R-FIP	GATGTGGAAATTAACCTGTATCCAGTC-GACGTTGAGATGGATTCGC
G2R-ins_v2	G2R_cI	100000	8.47	8.25	8.33	8.35	0.111355		LAMP-MPXV-G2R-BIP	GTATTGCTGGTTACGACGGG-ACGTCATCTGTTCTCCGTG
G2R-ins_v2	G2R_cI	10000	9.82	9.74	9.85	9.80333	0.0568624		LAMP-MPXV-G2R-BIP2	GTATTGCTGGTTACGGGTTC-ACGTCATCTGTTCTCCGTG
G2R-ins_v2	G2R_cI	1000	13.83	11.24	10.79	11.9533	1.64074
G2R-ins_v2	G2R_cI	100	44.66	24.19	51.05	39.9667	14.0316
G2R-ins_v2	G2R_cI	NTC	No Ct	No Ct	No Ct	#DIV/0!	#DIV/0!		LAMP assay ID	Sequence (5' to 3')
G2R-ins_v3	G2R_cII	100000	7.61	7.68	7.64	7.64333	0.0351188		MPXV_G2R_ins_A6_F3_3	CGACGTTGAGATGGATTCG
G2R-ins_v3	G2R_cII	10000	8.18	8.35	8.18	8.23667	0.0981495		MPXV_G2R_ins_A6_B3_3	TCTAAAACAAAGTGTGGAATAGG
G2R-ins_v3	G2R_cII	1000	9.68	12.31	9.38	10.4567	1.61203		MPXV_G2R_ins_A6_LF3	CGATGTGGAAATTAACCTGTATCC
G2R-ins_v3	G2R_cII	100	18.75	10.97	33.68	21.1333	11.5411		MPXV_G2R_ins_A6_LB_3	GGAAGAGACGGTGTGAGAATATG
G2R-ins_v3	G2R_cII	NTC	No Ct	No Ct	No Ct	#DIV/0!	#DIV/0!		MPXV_G2R_ins_A6_FIP_3	CCGTCGTAACCAGCAATAC-CCGGTAGTGGTCGTCC
G2R-ins_v3	G2R_cI	100000	15.98	15.44	37.98	23.1333	12.8604		MPXV_G2R_ins_A6_BIP_3	CGACGGGTTCGCATTTATC-TCATCTGTTCTCCGTGTGG
G2R-ins_v3	G2R_cI	10000	73.35	79.28	No Ct	76.315	4.19314
G2R-ins_v3	G2R_cI	1000	No Ct	No Ct	18.46	18.46	#DIV/0!
G2R-ins_v3	G2R_cI	100	No Ct	23.91	28.03	25.97	2.91328
G2R-ins_v3	G2R_cI	NTC	No Ct	No Ct	No Ct	#DIV/0!	#DIV/0!

## Sheet: VZV_optimisation
Assay	Target	Concentration	Ct	Ct	Ct	Mean	STD			LAMP assay ID	Sequence (5' to 3')
vzv-A1-2uM	orf62	10000000	8.58	8.55	8.52	8.55	0.03			LAMP-VZV-ORF62-F3	TCAGAAGCCTCACATCCTCC
vzv-A1-2uM	orf62	1000000	8.93	8.99	8.75	8.89	0.1249			LAMP-VZV-ORF62-B3	CGTACTGTACCCCCGAAAC
vzv-A1-2uM	orf62	100000	9.79	9.44	9.49	9.57333	0.189297			LAMP-VZV-ORF62-LF	AGTGGAGGCGCTGCGACGGA
vzv-A1-2uM	orf62	10000	12.18	10.52	10.46	11.0533	0.976183			LAMP-VZV-ORF62-LB	CGCAGGGCGCCAGGCCGTGG
vzv-A1-2uM	orf62	1000	13.47	12.65	15.07	13.73	1.23077			LAMP-VZV-ORF62-FIP	GACGGTTTGGTCCACCCAGC-TCTGGGATCTGCCGCATC
vzv-A1-2uM	orf62	500	16.31	29.09	No Ct	22.7	9.03682			LAMP-VZV-ORF62-BIP	GGCGCCGGGATCAAAGCTTA-GGTCGACGACCCATTGTTTC
vzv-A1-2uM	orf62	100	No Ct	No Ct	No Ct	#DIV/0!	#DIV/0!
vzv-A1-2uM	orf62	NTC	No Ct	No Ct	No Ct	#DIV/0!	#DIV/0!
vzv-A1-2.5uM	orf62	10000000	8.46	8.46	8.47	8.46333	0.0057735
vzv-A1-2.5uM	orf62	1000000	8.77	8.75	8.74	8.75333	0.0152753
vzv-A1-2.5uM	orf62	100000	9.28	9.26	9.24	9.26	0.02			LAMP assay ID	Sequence (5' to 3')
vzv-A1-2.5uM	orf62	10000	9.85	10.26	9.68	9.93	0.298161			VZV_A2_F3	CCAATACGACCACCGGATC
vzv-A1-2.5uM	orf62	1000	13.03	11.14	17.77	13.98	3.41557			VZV_A2_B3_2	GGACTGGCTTCGTCTCG
vzv-A1-2.5uM	orf62	500	12.75	No Ct	No Ct	12.75	#DIV/0!			VZV_A2_LF	CGAAATGTAGGATATAAAGG
vzv-A1-2.5uM	orf62	100	No Ct	No Ct	No Ct	#DIV/0!	#DIV/0!			VZV_A2_LB_2	CATCGGGAATAACATCCTTATATTC
vzv-A1-2.5uM	orf62	NTC	No Ct	No Ct	No Ct	#DIV/0!	#DIV/0!			VZV_A2_FIP_2	CGTTTCTCCCACTGGTACGTC-AGGGTCAAAAACCCTGGC
vzv-A1-3uM	orf62	10000000	8.46	8.42	8.46	8.44667	0.023094			VZV_A2_BIP_2	CATCTCTTCCTCAACATCCCCG-TACCCGATGGGGGATACC
vzv-A1-3uM	orf62	1000000	8.65	8.69	8.75	8.69667	0.0503322
vzv-A1-3uM	orf62	100000	9.03	9.24	9.23	9.16667	0.118462			LAMP assay ID	Sequence (5' to 3')	Selected
vzv-A1-3uM	orf62	10000	10.74	10.09	9.81	10.2133	0.477109			VZV_A2_F3	CCAATACGACCACCGGATC
vzv-A1-3uM	orf62	1000	10.93	11.3	11.94	11.39	0.510979			VZV_A2_B3_2	GGACTGGCTTCGTCTCG
vzv-A1-3uM	orf62	500	25.06	No Ct	27.78	26.42	1.92333			VZV_A2_LF	CGAAATGTAGGATATAAAGG
vzv-A1-3uM	orf62	100	No Ct	No Ct	17.05	17.05	#DIV/0!			VZV_A2_LB_2	CATCGGGAATAACATCCTTATATTC
vzv-A1-3uM	orf62	NTC	No Ct	No Ct	No Ct	#DIV/0!	#DIV/0!			VZV_A2_FIP_3	CTCCCACTGGTACGTCAAGTG-AGGGTCAAAAACCCTGGC
vzv-A1-4uM	orf62	10000000	8.34	8.36	8.38	8.36	0.02			VZV_A2_BIP_2	CATCTCTTCCTCAACATCCCCG-TACCCGATGGGGGATACC
vzv-A1-4uM	orf62	1000000	8.58	8.62	8.59	8.59667	0.0208167
vzv-A1-4uM	orf62	100000	9.06	9.16	9.23	9.15	0.08544
vzv-A1-4uM	orf62	10000	9.89	10.16	9.84	9.96333	0.172143
vzv-A1-4uM	orf62	1000	11.24	12.37	13.28	12.2967	1.02198
vzv-A1-4uM	orf62	500	13.24	13.57	13.84	13.55	0.3005
vzv-A1-4uM	orf62	100	No Ct	12.95	No Ct	12.95	#DIV/0!
vzv-A1-4uM	orf62	NTC	No Ct	No Ct	No Ct	#DIV/0!	#DIV/0!
Assay	Target	Concentration	Ct	Ct	Ct	Mean	STD
VZV-A2_v2	orf28	10000000	17.01	17.12	16.64	16.9233	0.251462
VZV-A2_v2	orf28	1000000	19.49	19.36	19.33	19.3933	0.085049
VZV-A2_v2	orf28	100000	22.2	21.91	21.97	22.0267	0.15308
VZV-A2_v2	orf28	10000	27.12	24.34	25.91	25.79	1.39388
VZV-A2_v2	orf28	1000	No Ct	No Ct	27.09	27.09	#DIV/0!
VZV-A2_v2	orf28	100	No Ct	No Ct	No Ct	#DIV/0!	#DIV/0!
VZV-A2_v2	orf28	NTC	No Ct	No Ct	No Ct	#DIV/0!	#DIV/0!
VZV-A2_v3	orf28	10000000	7.49	7.53	7.49	7.50333	0.023094
VZV-A2_v3	orf28	1000000	7.64	7.64	7.59	7.62333	0.0288675
VZV-A2_v3	orf28	100000	8.01	8.03	8.01	8.01667	0.011547
VZV-A2_v3	orf28	10000	8.44	8.47	8.51	8.47333	0.0351188
VZV-A2_v3	orf28	1000	10.04	9.41	9.55	9.66667	0.330807
VZV-A2_v3	orf28	100	14.27	15.18	12.85	14.1	1.17427
VZV-A2_v3	orf28	NTC	No Ct	No Ct	No Ct	#DIV/0!	#DIV/0!

## Sheet: HSV_optimisation
Assay	Target	Concentration	Ct	Ct	Ct	Mean	STD
HSV1-2uM	HSV1	10000000	9.04	8.92	9.11	9.02333	0.0960902			LAMP assay ID	Sequence (5' to 3')
HSV1-2uM	HSV1	1000000	9.32	9.32	9.09	9.24333	0.132791			LAMP-HSV1-UL1-2-F3	CAGCCACACACCTGTGAA
HSV1-2uM	HSV1	100000	9.73	9.72	9.63	9.69333	0.0550757			LAMP-HSV1-UL1-2-B3	TCCGTCGAGGCATCGTTAG
HSV1-2uM	HSV1	10000	10.42	10.58	10.34	10.4467	0.122202			LAMP-HSV1-UL1-2-LF	AAATCCTGTCGCCCTACACAGCGG
HSV1-2uM	HSV1	5000	10.56	10.47	11.05	10.6933	0.312143			LAMP-HSV1-UL1-2-LB	CACCCCGCGACGGGACGCCG
HSV1-2uM	HSV1	1000	11.34	12.01	11.81	11.72	0.343948			LAMP-HSV1-UL1-2-FIP	CCAGACGTTCCGTTGGTAGGTC-ACTTTGACTATTCGCGCACC
HSV1-2uM	HSV1	500	13.43	13.21	14.55	13.73	0.71861			LAMP-HSV1-UL1-2-BIP	CCATCATCGCCACGTCGGAC-TCGGCGTCTGCTTTTTGTG
HSV1-2uM	HSV1	NTC	No Ct	No Ct	No Ct	#DIV/0!	#DIV/0!
Assay	Target	Concentration	Ct	Ct	Ct	Mean	STD			LAMP assay ID	Sequence (5' to 3')
HSV2-2uM	HSV2	10000000	8.94	8.96	9.05	8.98333	0.0585947			LAMP-HSV2-US4-F3	CCGTCAGCCCATCCT
HSV2-2uM	HSV2	1000000	10.51	10.57	10.3	10.46	0.141774			LAMP-HSV2-US4-B3	GCCCACCTCTACCCAC
HSV2-2uM	HSV2	100000	11.69	13.72	12.26	12.5567	1.04701			LAMP-HSV2-US4-LF	GTCTTTGGGGACGGCG
HSV2-2uM	HSV2	10000	16.67	15.67	16.84	16.3933	0.632166			LAMP-HSV2-US4-LB	GCGGAGACATTCGAGTACC
HSV2-2uM	HSV2	5000	23.21	16.56	18.32	19.3633	3.44558			LAMP-HSV2-US4-FIP	CCGCCCTGGTACGTGTA-AGTATGGAGGGTGTCGC
HSV2-2uM	HSV2	1000	35.18	23.08	17.09	25.1167	9.21537			LAMP-HSV2-US4-BIP	TCGTAAATGCTTCCCTGCTG-TCGCCGCCGAGTTC
HSV2-2uM	HSV2	500	No Ct	No Ct	34.2	34.2	#DIV/0!
HSV2-2uM	HSV2	NTC	No Ct	No Ct	No Ct	#DIV/0!	#DIV/0!
HSV2-2.5uM	HSV2	10000000	8.26	8.38	8.18	8.27333	0.100664
HSV2-2.5uM	HSV2	1000000	9.75	9.87	9.36	9.66	0.266646
HSV2-2.5uM	HSV2	100000	11.27	11.62	12.57	11.82	0.672681
HSV2-2.5uM	HSV2	10000	15.93	15.42	16.03	15.7933	0.327159
HSV2-2.5uM	HSV2	5000	17.62	17.03	17.69	17.4467	0.362537
HSV2-2.5uM	HSV2	1000	28	No Ct	20.02	24.01	5.64271
HSV2-2.5uM	HSV2	500	20.42	23.05	No Ct	21.735	1.85969
HSV2-2.5uM	HSV2	NTC	No Ct	No Ct	No Ct	#DIV/0!	#DIV/0!
HSV2-3uM	HSV2	10000000	8.54	8.5	8.67	8.57	0.0888819
HSV2-3uM	HSV2	1000000	9.41	9.94	9.48	9.61	0.287924
HSV2-3uM	HSV2	100000	11.27	13.08	12.07	12.14	0.907028
HSV2-3uM	HSV2	10000	15.81	15.5	16.52	15.9433	0.522909
HSV2-3uM	HSV2	5000	19.37	16.12	13.34	16.2767	3.01805
HSV2-3uM	HSV2	1000	16.46	18.13	21.18	18.59	2.39339
HSV2-3uM	HSV2	500	18.43	23.42	22.01	21.2867	2.57244
HSV2-3uM	HSV2	NTC	No Ct	No Ct	No Ct	#DIV/0!	#DIV/0!
FIP and BIP at the final concentration specified in the "assay" column

## Sheet: Standard_curves
Assay	Log10 (copies/reaction)	Mean (min)	STD (min)
OPV_E9L	7	3.60667	0.00577
OPV_E9L	6	4.39667	0.05508
OPV_E9L	5	4.98333	0.04933
OPV_E9L	4	5.5	0.05
OPV_E9L	3	6.07	0.13
OPV_E9L	2.69897	6.4	0.18682
OPV_E9L	2	7.28667	0.43016
OPV_E9L	1.69897	7.86667	0.32808
OPV_E9L	1	9.025	0.82731
Assay	Log10 (copies/reaction)	Mean (min)	STD (min)
OPV_F13L_3uM	7	6.65	0.04
OPV_F13L_3uM	6	7.78	0.05568
OPV_F13L_3uM	5	9.18	0.19975
OPV_F13L_3uM	4	10.49	0.167033
OPV_F13L_3uM	3	11.285	0.53033
OPV_F13L_3uM	2.69897	11.6667	1.02026
OPV_F13L_3uM	2	--	--
OPV_F13L_3uM	1.69897	--	--
OPV_F13L_3uM	1	--	--
		gBlock_MPXV_G2R_cII		gBlock_MPXV_G2R_cI
Assay	Log10 (copies/reaction)	Mean (min)	STD (min)	Mean (min)	STD (min)
MPXV_G2R	7	4.71667	0.00577	5.60333	0.03215
MPXV_G2R	6	5.43333	0.08145	6.48333	0.02082
MPXV_G2R	5	6.02667	0.04041	6.88	0.22913
MPXV_G2R	4	6.4	0.03606	8.44333	0.30006
MPXV_G2R	3	7.72667	0.18771	8.90333	0.86286
MPXV_G2R	2.69897	9.03333	1.12793	10.61	1.06066
MPXV_G2R	2	12.1067	0.66108	--	--
MPXV_G2R	1.69897		--	--	--
MPXV_G2R	1	--	--	--	--
Assay	Log10 (copies/reaction)	Mean (min)	STD (min)
MPXV_A9L_3uM	7	6.63	0.06
MPXV_A9L_3uM	6	7.79	0.04
MPXV_A9L_3uM	5	9.28	0.08
MPXV_A9L_3uM	4	10.3233	0.49034
MPXV_A9L_3uM	3	11.285	1.18087
MPXV_A9L_3uM	2.69897	12.5033	0.550121
MPXV_A9L_3uM	2	--	--
MPXV_A9L_3uM	1.69897	--	--
MPXV_A9L_3uM	1	--	--
Assay	Log10 (copies/reaction)	Mean (min)	STD (min)
VZV_ORF62_4uM	7	7.23667	0.03512
VZV_ORF62_4uM	6	8.34	0.10392
VZV_ORF62_4uM	5	9.52333	0.30238
VZV_ORF62_4uM	4	11.8267	0.66425
VZV_ORF62_4uM	3	12.795	0.09192
VZV_ORF62_4uM	2.69897	13.35	0.74953
VZV_ORF62_4uM	2	13.795	0.10607
VZV_ORF62_4uM	1.69897	--	--
VZV_ORF62_4uM	1	--	--
Assay	Log10 (copies/reaction)	Mean (min)	STD (min)
VZV_ORF28	7	6.64	0.0781
VZV_ORF28	6	7.62	0.04583
VZV_ORF28	5	8.64333	0.02082
VZV_ORF28	4	9.65667	0.13317
VZV_ORF28	3	11.1567	0.47816
VZV_ORF28	2.69897	12.0333	0.6629
VZV_ORF28	2	11.92	0
VZV_ORF28	1.69897	--	--
VZV_ORF28	1	--	--
Assay	Log10 (copies/reaction)	Mean (min)	STD (min)
HSV1	7	9.02333	0.09609
HSV1	6	9.24333	0.13279
HSV1	5	9.69333	0.05508
HSV1	4	10.4467	0.1222
HSV1	3	11.72	0.34395
HSV1	2.69897	13.73	0.71861
HSV1	2	--	--
HSV1	1.69897	--	--
HSV1	1	--	--
Assay	Log10 (copies/reaction)	Mean (min)	STD (min)
HSV2_3uM	7	8.57	0.08888
HSV2_3uM	6	9.61	0.28792
HSV2_3uM	5	12.14	0.90703
HSV2_3uM	4	15.9433	0.52291
HSV2_3uM	3	18.59	2.39339
HSV2_3uM	2.69897	21.2867	2.57244
HSV2_3uM	2	--	--
HSV2_3uM	1.69897	--	--
HSV2_3uM	1	--	--

## Sheet: Methods
Reagent	Company	Catalogue number
Nuclease-free Water	IDT	11-05-01-04
MgSO4	NEB	B1003S
NaOH	Sigma-Aldrich	72068-100ML
dNTPs	NEB	N0446S
BSA	Sigma-Aldrich	A9418-5G
Syto-9	ThermoFisher	S34854
Bst 2.0 WarmStart	NEB	M0538M
