# Supplementary material for: Portable molecular diagnostic platform for rapid point-of-care detection of mpox and other diseases
Source: Nat Commun. 2025 Mar 24;16:2875. doi: 10.1038/s41467-025-57647-3 (PMC11933461; doi:10.1038/s41467-025-57647-3)
Supplement: Supplementary file 6 — Source Data [file 41467_2025_57647_MOESM6_ESM.xlsx]

## Sheet: SF1_Standard_curves
Assay	Log10 (copies/reaction)	TTP (min)	TTP (min)	TTP (min)	Mean (min)	STD (min)
OPV_E9L	7	3.61	3.6	3.61	3.60667	0.00577
OPV_E9L	6	4.46	4.36	4.37	4.39667	0.05508
OPV_E9L	5	5.04	4.96	4.95	4.98333	0.04933
OPV_E9L	4	5.55	5.5	5.45	5.5	0.05
OPV_E9L	3	6.07	6.2	5.94	6.07	0.13
OPV_E9L	2.69897	6.57	6.43	6.2	6.4	0.18682
OPV_E9L	2	7.21	7.75	6.9	7.28667	0.43016
OPV_E9L	1.69897	8.02	8.09	7.49	7.86667	0.32808
OPV_E9L	1	-	9.61	8.44	9.025	0.82731
Assay	Log10 (copies/reaction)	TTP (min)	TTP (min)	TTP (min)	Mean (min)	STD (min)
OPV_F13L_3uM	7	6.69	6.65	6.61	6.65	0.04
OPV_F13L_3uM	6	7.77	7.73	7.84	7.78	0.05568
OPV_F13L_3uM	5	9.4	9.01	9.13	9.18	0.19975
OPV_F13L_3uM	4	10.34	10.67	10.46	10.49	0.167033
OPV_F13L_3uM	3	-	11.66	10.91	11.285	0.53033
OPV_F13L_3uM	2.69897	11.5	10.74	12.76	11.6667	1.02026
OPV_F13L_3uM	2				--	--
OPV_F13L_3uM	1.69897				--	--
OPV_F13L_3uM	1				--	--
		gBlock_MPXV_G2R_cII				gBlock_MPXV_G2R_cI
Assay	Log10 (copies/reaction)	TTP (min)	TTP (min)	TTP (min)	Mean (min)	STD (min)	TTP (min)	TTP (min)	TTP (min)	Mean (min)	STD (min)
MPXV_G2R	7	4.72	4.72	4.71	4.71667	0.00577	5.59	5.64	5.58	5.60333	0.03215
MPXV_G2R	6	5.49	5.47	5.34	5.43333	0.08145	6.49	6.5	6.46	6.48333	0.02082
MPXV_G2R	5	6.07	5.99	6.02	6.02667	0.04041	7.13	6.83	6.68	6.88	0.22913
MPXV_G2R	4	6.41	6.36	6.43	6.4	0.03606	8.38	8.77	8.18	8.44333	0.30006
MPXV_G2R	3	7.84	7.83	7.51	7.72667	0.18771	9.89	8.29	8.53	8.90333	0.86286
MPXV_G2R	2.69897	9.23	10.05	7.82	9.03333	1.12793	11.36	9.86		10.61	1.06066
MPXV_G2R	2	12.71	11.4	12.21	12.1067	0.66108				--	--
MPXV_G2R	1.69897					--				--	--
MPXV_G2R	1				--	--				--	--
Assay	Log10 (copies/reaction)	TTP (min)	TTP (min)	TTP (min)	Mean (min)	STD (min)
MPXV_A9L_3uM	7	6.56	6.67	6.65	6.63	0.06
MPXV_A9L_3uM	6	7.83	7.76	7.78	7.79	0.04
MPXV_A9L_3uM	5	9.37	9.24	9.23	9.28	0.08
MPXV_A9L_3uM	4	10.85	10.24	9.88	10.3233	0.49034
MPXV_A9L_3uM	3	12.12	10.45		11.285	1.18087
MPXV_A9L_3uM	2.69897	12.49	11.96	13.06	12.5033	0.550121
MPXV_A9L_3uM	2				--	--
MPXV_A9L_3uM	1.69897				--	--
MPXV_A9L_3uM	1				--	--
Assay	Log10 (copies/reaction)	TTP (min)	TTP (min)	TTP (min)	Mean (min)	STD (min)
VZV_ORF62_4uM	7	7.27	7.24	7.2	7.23667	0.03512
VZV_ORF62_4uM	6	8.4	8.22	8.4	8.34	0.10392
VZV_ORF62_4uM	5	9.75	9.18	9.64	9.52333	0.30238
VZV_ORF62_4uM	4	12.01	12.38	11.09	11.8267	0.66425
VZV_ORF62_4uM	3		12.73	12.86	12.795	0.09192
VZV_ORF62_4uM	2.69897		12.82	13.88	13.35	0.74953
VZV_ORF62_4uM	2		13.72	13.87	13.795	0.10607
VZV_ORF62_4uM	1.69897				--	--
VZV_ORF62_4uM	1				--	--
Assay	Log10 (copies/reaction)	TTP (min)	TTP (min)	TTP (min)	Mean (min)	STD (min)
VZV_ORF28	7	6.68	6.69	6.55	6.64	0.0781
VZV_ORF28	6	7.67	7.61	7.58	7.62	0.04583
VZV_ORF28	5	8.66	8.65	8.62	8.64333	0.02082
VZV_ORF28	4	9.69	9.77	9.51	9.65667	0.13317
VZV_ORF28	3	10.97	11.7	10.8	11.1567	0.47816
VZV_ORF28	2.69897	11.3	12.59	12.21	12.0333	0.6629
VZV_ORF28	2	11.92	-	11.92	11.92	0
VZV_ORF28	1.69897				--	--
VZV_ORF28	1				--	--
Assay	Log10 (copies/reaction)	TTP (min)	TTP (min)	TTP (min)	Mean (min)	STD (min)
HSV1	7	9.04	8.92	9.11	9.02333	0.09609
HSV1	6	9.32	9.32	9.09	9.24333	0.13279
HSV1	5	9.73	9.72	9.63	9.69333	0.05508
HSV1	4	10.42	10.58	10.34	10.4467	0.1222
HSV1	3	11.34	12.01	11.81	11.72	0.34395
HSV1	2.69897	13.43	13.21	14.55	13.73	0.71861
HSV1	2				--	--
HSV1	1.69897				--	--
HSV1	1				--	--
Assay	Log10 (copies/reaction)	TTP (min)	TTP (min)	TTP (min)	Mean (min)	STD (min)
HSV2_3uM	7	8.54	8.5	8.67	8.57	0.08888
HSV2_3uM	6	9.41	9.94	9.48	9.61	0.28792
HSV2_3uM	5	11.27	13.08	12.07	12.14	0.90703
HSV2_3uM	4	15.81	15.5	16.52	15.9433	0.52291
HSV2_3uM	3	16.46	18.13	21.18	18.59	2.39339
HSV2_3uM	2.69897	18.43	23.42	22.01	21.2867	2.57244
HSV2_3uM	2				--	--
HSV2_3uM	1.69897				--	--
HSV2_3uM	1				--	--

## Sheet: SF2
VACV 5 min				HSV-1
Positive	300000000			Positive	1200000
Neutralisation	200000000			Neutralisation	0
5 min 1	0			5 min	0
5 min 2	0			15 min	0
5 min 3	0			30 min	0
VACV 2 min				HSV-1 5 min
Positive	340000000			Positive	10000000
Neutralisation	330000000			Neutralisation	10000000
5 min 1	0			5 min 1	180
5 min 2	0			5 min 2	230
5 min 3	0			5 min 3	130
				HSV-1 2 min
				Positive	10000000
				Neutralisation	10000000
				5 min 1	220
				5 min 2	350
				5 min 3	230

## Sheet: SF4
ID	PCR-RnaseP (Ct)
1	31.27
2	34.91
3	26.41
4	24.21
5	33.425
6	33.67
7	27.415
8	28.105
9	26.775
10	36.33
11	27.66
12	25.885
13	25.555
14	31.84
15	33.315
16	26.555
17	28.805
18	26.85
19	26.48
20	36.28
21	22.92
22	23.2
23	33.61
24	36.055
25	34.905
26	21.74
27	31.85
28	36.51
29	25.72
30	28.805
31	26.625
32	29.755
33	30.635
34	32.515
35	29.31
36	28.55
37	25.06
38	28.86
39	24.985
40	39.0862
41	25.6
42	35.38
43	27.14
44	29.295
45	25.545
46	25.505
47	28.645
48	28.055
49	24.23
50	30.48
51	26.635
52	30.5026
53	27.93
54	22.375
55	30.935
56	27.6
57	29.5999
58	29.685
59	36.725
60	26.41
61	25.63
62	31.82
63	29.97
64	26.695
65	29.105
66	25.355
67	28.695
68	27.985
69	26.73
70	26.65
71	29.195
72	29.41
73	25.425
74	31.07
75	28.18
76	31.435
77	27.29
78	38.85
79	28.07
80	35.27
81	28.09
82	27.1
83	30.01
84	27.195
85	31.105
86	27.32
87	28.3
88	25.88
89	28.92
90	27.57
91	26.575
92	29.715
93	30.63
94	37.06
95	23.525
96	29.015
97	30.18
98	28.955
99	30.41
100	29.525
101	27.13
102	30.595
103	27.225
104	26.315
105	29.365
106	32.44
107	25.765
108	27.71
109	28.935
110	26.145
111	25.355
112	26.975
113	28.98
114	28.785
115	25.275
116	26.36
117	34.8
118	32.22
119	24.615
120	32.75
121	28.895
122	25.34
123	25.93
124	30.13
125	28.85
126	31.76
127	31.475
128	29.905
129	30.585
130	25.885
131	28.745
132	37.665
133	30.325
134	29.23
135	28.225
136	27.695
137	26.43
138	34.73
139	30.3
140	26.87
141	25.3
142	29.475
143	28.615
144	29.76
145	24.68
146	27.19
147	30.62
148	28.61
149	33.085
150	30.135
151	24.98
152	27.77
153	33.45
154	28.725
155	32.395
156	25.885
157	29.34
158	26.825
159	25.005
160	32.755
161	31.33
162	28.745
163	26.46
164	24.12

## Sheet: Raw_data_Dragonfly_&_PCR
ID	Dragonfly OPV	Dragonfly MPOX I/II	Dragonfly VZV	Dragonfly HSV-1	Dragonfly HSV-2	Dragonfly CTRL-1	Dragonfly CTRL-2	PCR-MPOX (Ct)	PCR-VZV (Ct)	PCR-HSV-1 (Ct)	PCR-HSV2 (Ct)	PCR-RnaseP (Ct)
1	NOT_DETECTED	NOT_DETECTED	NOT_DETECTED	NOT_DETECTED	DETECTED	DETECTED	DETECTED	33.61	NOT_DETECTED	NOT_DETECTED	NOT_DETECTED	31.27
2	DETECTED	DETECTED	NOT_DETECTED	NOT_DETECTED	NOT_DETECTED	DETECTED	DETECTED	32.65	NOT_DETECTED	NOT_DETECTED	NOT_DETECTED	34.91
3	DETECTED	DETECTED	NOT_DETECTED	NOT_DETECTED	NOT_DETECTED	DETECTED	DETECTED	18.8	NOT_DETECTED	NOT_DETECTED	NOT_DETECTED	26.41
4	DETECTED	DETECTED	NOT_DETECTED	NOT_DETECTED	NOT_DETECTED	DETECTED	DETECTED	16.62	NOT_DETECTED	NOT_DETECTED	NOT_DETECTED	24.21
5	DETECTED	DETECTED	NOT_DETECTED	NOT_DETECTED	NOT_DETECTED	DETECTED	DETECTED	24.38	NOT_DETECTED	NOT_DETECTED	NOT_DETECTED	33.425
6	DETECTED	DETECTED	NOT_DETECTED	NOT_DETECTED	DETECTED	DETECTED	DETECTED	24.97	NOT_DETECTED	NOT_DETECTED	NOT_DETECTED	33.67
7	DETECTED	DETECTED	NOT_DETECTED	NOT_DETECTED	NOT_DETECTED	DETECTED	DETECTED	18.83	NOT_DETECTED	NOT_DETECTED	NOT_DETECTED	27.415
8	DETECTED	DETECTED	NOT_DETECTED	NOT_DETECTED	NOT_DETECTED	DETECTED	DETECTED	22.62	NOT_DETECTED	NOT_DETECTED	NOT_DETECTED	28.105
9	DETECTED	DETECTED	NOT_DETECTED	NOT_DETECTED	NOT_DETECTED	DETECTED	DETECTED	21.28	NOT_DETECTED	NOT_DETECTED	NOT_DETECTED	26.775
10	DETECTED	DETECTED	NOT_DETECTED	NOT_DETECTED	NOT_DETECTED	DETECTED	DETECTED	28.66	NOT_DETECTED	NOT_DETECTED	NOT_DETECTED	36.33
11	DETECTED	DETECTED	NOT_DETECTED	NOT_DETECTED	NOT_DETECTED	DETECTED	DETECTED	18.73	NOT_DETECTED	NOT_DETECTED	NOT_DETECTED	27.66
12	DETECTED	DETECTED	NOT_DETECTED	DETECTED	DETECTED	DETECTED	DETECTED	24.45	NOT_DETECTED	31.1337	20.3461	25.885
13	DETECTED	DETECTED	NOT_DETECTED	NOT_DETECTED	NOT_DETECTED	DETECTED	DETECTED	17.71	NOT_DETECTED	NOT_DETECTED	NOT_DETECTED	25.555
14	DETECTED	DETECTED	NOT_DETECTED	NOT_DETECTED	NOT_DETECTED	DETECTED	DETECTED	24.91	NOT_DETECTED	NOT_DETECTED	NOT_DETECTED	31.84
15	DETECTED	DETECTED	NOT_DETECTED	NOT_DETECTED	NOT_DETECTED	DETECTED	DETECTED	25.43	NOT_DETECTED	NOT_DETECTED	NOT_DETECTED	33.315
16	DETECTED	DETECTED	NOT_DETECTED	NOT_DETECTED	NOT_DETECTED	DETECTED	DETECTED	17.97	NOT_DETECTED	NOT_DETECTED	NOT_DETECTED	26.555
17	DETECTED	DETECTED	DETECTED	NOT_DETECTED	NOT_DETECTED	DETECTED	DETECTED	20.1	NOT_DETECTED	24.2374	NOT_DETECTED	28.805
18	DETECTED	DETECTED	NOT_DETECTED	NOT_DETECTED	NOT_DETECTED	DETECTED	DETECTED	21.74	NOT_DETECTED	NOT_DETECTED	NOT_DETECTED	26.85
19	DETECTED	DETECTED	NOT_DETECTED	NOT_DETECTED	NOT_DETECTED	DETECTED	DETECTED	19.1	NOT_DETECTED	NOT_DETECTED	NOT_DETECTED	26.48
20	NOT_DETECTED	NOT_DETECTED	DETECTED	NOT_DETECTED	NOT_DETECTED	DETECTED	DETECTED	NOT_DETECTED	27.7157	NOT_DETECTED	NOT_DETECTED	36.28
21	NOT_DETECTED	NOT_DETECTED	NOT_DETECTED	DETECTED	NOT_DETECTED	DETECTED	DETECTED	NOT_DETECTED	NOT_DETECTED	20.9428	NOT_DETECTED	22.92
22	DETECTED	DETECTED	NOT_DETECTED	NOT_DETECTED	NOT_DETECTED	DETECTED	DETECTED	18.41	NOT_DETECTED	NOT_DETECTED	NOT_DETECTED	23.2
23	NOT_DETECTED	NOT_DETECTED	DETECTED	NOT_DETECTED	NOT_DETECTED	DETECTED	DETECTED	NOT_DETECTED	20.4472	NOT_DETECTED	NOT_DETECTED	33.61
24	NOT_DETECTED	NOT_DETECTED	NOT_DETECTED	NOT_DETECTED	NOT_DETECTED	DETECTED	DETECTED	NOT_DETECTED	NOT_DETECTED	NOT_DETECTED	NOT_DETECTED	36.055
25	NOT_DETECTED	NOT_DETECTED	NOT_DETECTED	NOT_DETECTED	NOT_DETECTED	DETECTED	DETECTED	NOT_DETECTED	NOT_DETECTED	NOT_DETECTED	NOT_DETECTED	34.905
26	DETECTED	DETECTED	NOT_DETECTED	NOT_DETECTED	NOT_DETECTED	DETECTED	DETECTED	13.88	NOT_DETECTED	NOT_DETECTED	NOT_DETECTED	21.74
27	NOT_DETECTED	NOT_DETECTED	NOT_DETECTED	NOT_DETECTED	NOT_DETECTED	DETECTED	DETECTED	NOT_DETECTED	NOT_DETECTED	NOT_DETECTED	36.23	31.85
28	NOT_DETECTED	NOT_DETECTED	DETECTED	DETECTED	NOT_DETECTED	DETECTED	DETECTED	34.97	NOT_DETECTED	NOT_DETECTED	NOT_DETECTED	36.51
29	DETECTED	DETECTED	NOT_DETECTED	NOT_DETECTED	NOT_DETECTED	DETECTED	DETECTED	19.91	NOT_DETECTED	NOT_DETECTED	NOT_DETECTED	25.72
30	NOT_DETECTED	NOT_DETECTED	NOT_DETECTED	NOT_DETECTED	NOT_DETECTED	DETECTED	DETECTED	NOT_DETECTED	NOT_DETECTED	NOT_DETECTED	NOT_DETECTED	28.805
31	DETECTED	DETECTED	NOT_DETECTED	NOT_DETECTED	NOT_DETECTED	DETECTED	DETECTED	23.63	NOT_DETECTED	NOT_DETECTED	NOT_DETECTED	26.625
32	NOT_DETECTED	NOT_DETECTED	NOT_DETECTED	NOT_DETECTED	NOT_DETECTED	DETECTED	DETECTED	NOT_DETECTED	NOT_DETECTED	NOT_DETECTED	NOT_DETECTED	29.755
33	NOT_DETECTED	NOT_DETECTED	NOT_DETECTED	NOT_DETECTED	NOT_DETECTED	DETECTED	DETECTED	NOT_DETECTED	13.4288	NOT_DETECTED	NOT_DETECTED	30.635
34	NOT_DETECTED	NOT_DETECTED	NOT_DETECTED	NOT_DETECTED	DETECTED	DETECTED	DETECTED	NOT_DETECTED	NOT_DETECTED	NOT_DETECTED	NOT_DETECTED	32.515
35	NOT_DETECTED	NOT_DETECTED	NOT_DETECTED	DETECTED	NOT_DETECTED	DETECTED	DETECTED	NOT_DETECTED	NOT_DETECTED	34.4933	NOT_DETECTED	29.31
36	NOT_DETECTED	NOT_DETECTED	DETECTED	NOT_DETECTED	NOT_DETECTED	DETECTED	DETECTED	NOT_DETECTED	20.2463	NOT_DETECTED	NOT_DETECTED	28.55
37	NOT_DETECTED	NOT_DETECTED	NOT_DETECTED	NOT_DETECTED	NOT_DETECTED	DETECTED	DETECTED	NOT_DETECTED	NOT_DETECTED	NOT_DETECTED	NOT_DETECTED	25.06
38	DETECTED	DETECTED	NOT_DETECTED	NOT_DETECTED	NOT_DETECTED	DETECTED	DETECTED	21.74	NOT_DETECTED	NOT_DETECTED	NOT_DETECTED	28.86
39	DETECTED	DETECTED	NOT_DETECTED	NOT_DETECTED	NOT_DETECTED	DETECTED	DETECTED	22.17	NOT_DETECTED	NOT_DETECTED	NOT_DETECTED	24.985
40	NOT_DETECTED	NOT_DETECTED	NOT_DETECTED	NOT_DETECTED	NOT_DETECTED	DETECTED	DETECTED	NOT_DETECTED	NOT_DETECTED	NOT_DETECTED	NOT_DETECTED	39.0862
41	NOT_DETECTED	NOT_DETECTED	NOT_DETECTED	NOT_DETECTED	NOT_DETECTED	DETECTED	DETECTED	NOT_DETECTED	NOT_DETECTED	NOT_DETECTED	NOT_DETECTED	25.6
42	NOT_DETECTED	NOT_DETECTED	NOT_DETECTED	DETECTED	NOT_DETECTED	DETECTED	DETECTED	NOT_DETECTED	NOT_DETECTED	29.1554	NOT_DETECTED	35.38
43	NOT_DETECTED	NOT_DETECTED	NOT_DETECTED	NOT_DETECTED	NOT_DETECTED	DETECTED	DETECTED	NOT_DETECTED	NOT_DETECTED	NOT_DETECTED	NOT_DETECTED	27.14
44	NOT_DETECTED	NOT_DETECTED	DETECTED	NOT_DETECTED	NOT_DETECTED	DETECTED	DETECTED	NOT_DETECTED	NOT_DETECTED	NOT_DETECTED	NOT_DETECTED	29.295
45	NOT_DETECTED	NOT_DETECTED	DETECTED	NOT_DETECTED	NOT_DETECTED	DETECTED	DETECTED	NOT_DETECTED	20.9859	NOT_DETECTED	NOT_DETECTED	25.545
46	NOT_DETECTED	NOT_DETECTED	NOT_DETECTED	NOT_DETECTED	NOT_DETECTED	DETECTED	DETECTED	NOT_DETECTED	NOT_DETECTED	NOT_DETECTED	NOT_DETECTED	25.505
47	NOT_DETECTED	NOT_DETECTED	NOT_DETECTED	NOT_DETECTED	NOT_DETECTED	DETECTED	DETECTED	NOT_DETECTED	NOT_DETECTED	NOT_DETECTED	NOT_DETECTED	28.645
48	NOT_DETECTED	NOT_DETECTED	NOT_DETECTED	NOT_DETECTED	NOT_DETECTED	DETECTED	DETECTED	NOT_DETECTED	NOT_DETECTED	NOT_DETECTED	NOT_DETECTED	28.055
49	NOT_DETECTED	NOT_DETECTED	NOT_DETECTED	NOT_DETECTED	NOT_DETECTED	DETECTED	DETECTED	NOT_DETECTED	NOT_DETECTED	NOT_DETECTED	NOT_DETECTED	24.23
50	NOT_DETECTED	NOT_DETECTED	NOT_DETECTED	NOT_DETECTED	NOT_DETECTED	DETECTED	DETECTED	NOT_DETECTED	NOT_DETECTED	NOT_DETECTED	NOT_DETECTED	30.48
51	NOT_DETECTED	NOT_DETECTED	NOT_DETECTED	NOT_DETECTED	NOT_DETECTED	DETECTED	DETECTED	NOT_DETECTED	NOT_DETECTED	NOT_DETECTED	NOT_DETECTED	26.635
52	NOT_DETECTED	NOT_DETECTED	NOT_DETECTED	NOT_DETECTED	NOT_DETECTED	DETECTED	DETECTED	NOT_DETECTED	NOT_DETECTED	NOT_DETECTED	26.6885	30.5026
53	NOT_DETECTED	NOT_DETECTED	NOT_DETECTED	NOT_DETECTED	NOT_DETECTED	DETECTED	DETECTED	NOT_DETECTED	NOT_DETECTED	NOT_DETECTED	NOT_DETECTED	27.93
54	NOT_DETECTED	NOT_DETECTED	NOT_DETECTED	NOT_DETECTED	NOT_DETECTED	DETECTED	DETECTED	NOT_DETECTED	NOT_DETECTED	NOT_DETECTED	NOT_DETECTED	22.375
55	NOT_DETECTED	NOT_DETECTED	NOT_DETECTED	NOT_DETECTED	NOT_DETECTED	DETECTED	DETECTED	NOT_DETECTED	NOT_DETECTED	NOT_DETECTED	NOT_DETECTED	30.935
56	NOT_DETECTED	NOT_DETECTED	NOT_DETECTED	NOT_DETECTED	NOT_DETECTED	DETECTED	DETECTED	NOT_DETECTED	NOT_DETECTED	NOT_DETECTED	NOT_DETECTED	27.6
57	DETECTED	DETECTED	NOT_DETECTED	NOT_DETECTED	NOT_DETECTED	DETECTED	DETECTED	24.89	NOT_DETECTED	NOT_DETECTED	NOT_DETECTED	29.5999
58	NOT_DETECTED	NOT_DETECTED	NOT_DETECTED	NOT_DETECTED	NOT_DETECTED	DETECTED	DETECTED	NOT_DETECTED	NOT_DETECTED	NOT_DETECTED	NOT_DETECTED	29.685
59	DETECTED	NOT_DETECTED	NOT_DETECTED	NOT_DETECTED	NOT_DETECTED	DETECTED	DETECTED	28.05	NOT_DETECTED	NOT_DETECTED	NOT_DETECTED	36.725
60	DETECTED	DETECTED	NOT_DETECTED	NOT_DETECTED	NOT_DETECTED	DETECTED	DETECTED	15.32	NOT_DETECTED	NOT_DETECTED	NOT_DETECTED	26.41
61	DETECTED	DETECTED	NOT_DETECTED	NOT_DETECTED	NOT_DETECTED	DETECTED	DETECTED	23.72	NOT_DETECTED	NOT_DETECTED	NOT_DETECTED	25.63
62	NOT_DETECTED	NOT_DETECTED	NOT_DETECTED	NOT_DETECTED	DETECTED	DETECTED	DETECTED	NOT_DETECTED	NOT_DETECTED	NOT_DETECTED	27.291	31.82
63	NOT_DETECTED	NOT_DETECTED	NOT_DETECTED	NOT_DETECTED	NOT_DETECTED	DETECTED	DETECTED	NOT_DETECTED	NOT_DETECTED	NOT_DETECTED	NOT_DETECTED	29.97
64	NOT_DETECTED	NOT_DETECTED	NOT_DETECTED	NOT_DETECTED	NOT_DETECTED	DETECTED	DETECTED	NOT_DETECTED	NOT_DETECTED	NOT_DETECTED	NOT_DETECTED	26.695
65	NOT_DETECTED	NOT_DETECTED	DETECTED	NOT_DETECTED	NOT_DETECTED	DETECTED	DETECTED	NOT_DETECTED	17.7829	NOT_DETECTED	NOT_DETECTED	29.105
66	NOT_DETECTED	NOT_DETECTED	NOT_DETECTED	DETECTED	NOT_DETECTED	DETECTED	DETECTED	NOT_DETECTED	NOT_DETECTED	NOT_DETECTED	NOT_DETECTED	25.355
67	DETECTED	DETECTED	NOT_DETECTED	NOT_DETECTED	NOT_DETECTED	DETECTED	DETECTED	27.77	NOT_DETECTED	NOT_DETECTED	NOT_DETECTED	28.695
68	NOT_DETECTED	NOT_DETECTED	NOT_DETECTED	NOT_DETECTED	NOT_DETECTED	DETECTED	DETECTED	NOT_DETECTED	NOT_DETECTED	NOT_DETECTED	NOT_DETECTED	27.985
69	NOT_DETECTED	NOT_DETECTED	NOT_DETECTED	NOT_DETECTED	NOT_DETECTED	DETECTED	DETECTED	NOT_DETECTED	NOT_DETECTED	NOT_DETECTED	NOT_DETECTED	26.73
70	NOT_DETECTED	NOT_DETECTED	NOT_DETECTED	NOT_DETECTED	NOT_DETECTED	DETECTED	DETECTED	NOT_DETECTED	NOT_DETECTED	NOT_DETECTED	NOT_DETECTED	26.65
71	NOT_DETECTED	NOT_DETECTED	NOT_DETECTED	NOT_DETECTED	NOT_DETECTED	DETECTED	DETECTED	NOT_DETECTED	NOT_DETECTED	NOT_DETECTED	NOT_DETECTED	29.195
72	NOT_DETECTED	NOT_DETECTED	DETECTED	DETECTED	NOT_DETECTED	DETECTED	DETECTED	NOT_DETECTED	NOT_DETECTED	NOT_DETECTED	NOT_DETECTED	29.41
73	NOT_DETECTED	NOT_DETECTED	DETECTED	NOT_DETECTED	NOT_DETECTED	DETECTED	DETECTED	NOT_DETECTED	19.909	NOT_DETECTED	NOT_DETECTED	25.425
74	NOT_DETECTED	NOT_DETECTED	NOT_DETECTED	DETECTED	NOT_DETECTED	DETECTED	DETECTED	NOT_DETECTED	NOT_DETECTED	NOT_DETECTED	NOT_DETECTED	31.07
75	NOT_DETECTED	NOT_DETECTED	NOT_DETECTED	NOT_DETECTED	NOT_DETECTED	DETECTED	DETECTED	NOT_DETECTED	NOT_DETECTED	NOT_DETECTED	NOT_DETECTED	28.18
76	NOT_DETECTED	NOT_DETECTED	DETECTED	NOT_DETECTED	NOT_DETECTED	DETECTED	DETECTED	NOT_DETECTED	NOT_DETECTED	NOT_DETECTED	NOT_DETECTED	31.435
77	NOT_DETECTED	NOT_DETECTED	NOT_DETECTED	DETECTED	NOT_DETECTED	DETECTED	DETECTED	NOT_DETECTED	NOT_DETECTED	24.9355	NOT_DETECTED	27.29
78	NOT_DETECTED	NOT_DETECTED	NOT_DETECTED	NOT_DETECTED	NOT_DETECTED	DETECTED	DETECTED	NOT_DETECTED	NOT_DETECTED	NOT_DETECTED	NOT_DETECTED	38.85
79	NOT_DETECTED	NOT_DETECTED	NOT_DETECTED	NOT_DETECTED	NOT_DETECTED	DETECTED	DETECTED	NOT_DETECTED	NOT_DETECTED	NOT_DETECTED	NOT_DETECTED	28.07
80	NOT_DETECTED	NOT_DETECTED	DETECTED	NOT_DETECTED	NOT_DETECTED	DETECTED	DETECTED	NOT_DETECTED	NOT_DETECTED	NOT_DETECTED	NOT_DETECTED	35.27
81	NOT_DETECTED	NOT_DETECTED	NOT_DETECTED	NOT_DETECTED	NOT_DETECTED	DETECTED	DETECTED	NOT_DETECTED	NOT_DETECTED	NOT_DETECTED	NOT_DETECTED	28.09
82	NOT_DETECTED	NOT_DETECTED	NOT_DETECTED	NOT_DETECTED	NOT_DETECTED	DETECTED	DETECTED	NOT_DETECTED	NOT_DETECTED	NOT_DETECTED	NOT_DETECTED	27.1
83	NOT_DETECTED	NOT_DETECTED	NOT_DETECTED	DETECTED	DETECTED	DETECTED	DETECTED	NOT_DETECTED	NOT_DETECTED	NOT_DETECTED	31.2708	30.01
84	NOT_DETECTED	NOT_DETECTED	NOT_DETECTED	NOT_DETECTED	NOT_DETECTED	DETECTED	DETECTED	NOT_DETECTED	NOT_DETECTED	NOT_DETECTED	NOT_DETECTED	27.195
85	DETECTED	DETECTED	DETECTED	NOT_DETECTED	NOT_DETECTED	DETECTED	DETECTED	21.52	NOT_DETECTED	NOT_DETECTED	NOT_DETECTED	31.105
86	NOT_DETECTED	NOT_DETECTED	NOT_DETECTED	NOT_DETECTED	NOT_DETECTED	DETECTED	DETECTED	NOT_DETECTED	NOT_DETECTED	NOT_DETECTED	NOT_DETECTED	27.32
87	DETECTED	DETECTED	NOT_DETECTED	NOT_DETECTED	NOT_DETECTED	DETECTED	DETECTED	16.06	NOT_DETECTED	NOT_DETECTED	NOT_DETECTED	28.3
88	NOT_DETECTED	NOT_DETECTED	NOT_DETECTED	NOT_DETECTED	DETECTED	DETECTED	DETECTED	NOT_DETECTED	NOT_DETECTED	NOT_DETECTED	NOT_DETECTED	25.88
89	NOT_DETECTED	NOT_DETECTED	NOT_DETECTED	NOT_DETECTED	NOT_DETECTED	DETECTED	DETECTED	NOT_DETECTED	NOT_DETECTED	NOT_DETECTED	NOT_DETECTED	28.92
90	NOT_DETECTED	NOT_DETECTED	NOT_DETECTED	DETECTED	NOT_DETECTED	DETECTED	DETECTED	NOT_DETECTED	NOT_DETECTED	NOT_DETECTED	NOT_DETECTED	27.57
91	NOT_DETECTED	NOT_DETECTED	NOT_DETECTED	NOT_DETECTED	DETECTED	DETECTED	DETECTED	NOT_DETECTED	NOT_DETECTED	NOT_DETECTED	32.2075	26.575
92	NOT_DETECTED	NOT_DETECTED	NOT_DETECTED	NOT_DETECTED	NOT_DETECTED	DETECTED	DETECTED	NOT_DETECTED	NOT_DETECTED	NOT_DETECTED	NOT_DETECTED	29.715
93	NOT_DETECTED	NOT_DETECTED	DETECTED	NOT_DETECTED	NOT_DETECTED	DETECTED	DETECTED	NOT_DETECTED	NOT_DETECTED	NOT_DETECTED	NOT_DETECTED	30.63
94	DETECTED	DETECTED	NOT_DETECTED	NOT_DETECTED	NOT_DETECTED	DETECTED	DETECTED	30.38	NOT_DETECTED	NOT_DETECTED	NOT_DETECTED	37.06
95	NOT_DETECTED	NOT_DETECTED	DETECTED	NOT_DETECTED	NOT_DETECTED	DETECTED	DETECTED	NOT_DETECTED	NOT_DETECTED	NOT_DETECTED	NOT_DETECTED	23.525
96	NOT_DETECTED	NOT_DETECTED	DETECTED	NOT_DETECTED	NOT_DETECTED	DETECTED	DETECTED	NOT_DETECTED	19.3059	NOT_DETECTED	NOT_DETECTED	29.015
97	NOT_DETECTED	NOT_DETECTED	DETECTED	DETECTED	NOT_DETECTED	DETECTED	DETECTED	NOT_DETECTED	NOT_DETECTED	NOT_DETECTED	NOT_DETECTED	30.18
98	NOT_DETECTED	NOT_DETECTED	NOT_DETECTED	NOT_DETECTED	NOT_DETECTED	DETECTED	DETECTED	NOT_DETECTED	NOT_DETECTED	NOT_DETECTED	NOT_DETECTED	28.955
99	NOT_DETECTED	NOT_DETECTED	NOT_DETECTED	NOT_DETECTED	NOT_DETECTED	DETECTED	DETECTED	NOT_DETECTED	NOT_DETECTED	NOT_DETECTED	NOT_DETECTED	30.41
100	NOT_DETECTED	NOT_DETECTED	NOT_DETECTED	NOT_DETECTED	NOT_DETECTED	DETECTED	DETECTED	NOT_DETECTED	NOT_DETECTED	NOT_DETECTED	NOT_DETECTED	29.525
101	NOT_DETECTED	NOT_DETECTED	NOT_DETECTED	NOT_DETECTED	DETECTED	DETECTED	DETECTED	NOT_DETECTED	NOT_DETECTED	NOT_DETECTED	22.8305	27.13
102	NOT_DETECTED	NOT_DETECTED	NOT_DETECTED	NOT_DETECTED	NOT_DETECTED	DETECTED	DETECTED	NOT_DETECTED	NOT_DETECTED	NOT_DETECTED	NOT_DETECTED	30.595
103	NOT_DETECTED	NOT_DETECTED	NOT_DETECTED	NOT_DETECTED	NOT_DETECTED	DETECTED	DETECTED	NOT_DETECTED	NOT_DETECTED	NOT_DETECTED	NOT_DETECTED	27.225
104	NOT_DETECTED	NOT_DETECTED	NOT_DETECTED	NOT_DETECTED	NOT_DETECTED	DETECTED	DETECTED	NOT_DETECTED	NOT_DETECTED	NOT_DETECTED	NOT_DETECTED	26.315
105	NOT_DETECTED	NOT_DETECTED	NOT_DETECTED	NOT_DETECTED	NOT_DETECTED	DETECTED	DETECTED	NOT_DETECTED	NOT_DETECTED	NOT_DETECTED	NOT_DETECTED	29.365
106	NOT_DETECTED	NOT_DETECTED	NOT_DETECTED	DETECTED	NOT_DETECTED	DETECTED	DETECTED	NOT_DETECTED	NOT_DETECTED	27.2722	NOT_DETECTED	32.44
107	DETECTED	DETECTED	NOT_DETECTED	NOT_DETECTED	NOT_DETECTED	DETECTED	DETECTED	18.60	NOT_DETECTED	NOT_DETECTED	NOT_DETECTED	25.765
108	NOT_DETECTED	NOT_DETECTED	NOT_DETECTED	DETECTED	NOT_DETECTED	DETECTED	DETECTED	NOT_DETECTED	NOT_DETECTED	24.8849	NOT_DETECTED	27.71
109	NOT_DETECTED	NOT_DETECTED	NOT_DETECTED	NOT_DETECTED	NOT_DETECTED	DETECTED	DETECTED	NOT_DETECTED	NOT_DETECTED	NOT_DETECTED	NOT_DETECTED	28.935
110	NOT_DETECTED	NOT_DETECTED	NOT_DETECTED	NOT_DETECTED	DETECTED	DETECTED	DETECTED	NOT_DETECTED	NOT_DETECTED	NOT_DETECTED	23.9199	26.145
111	NOT_DETECTED	NOT_DETECTED	NOT_DETECTED	NOT_DETECTED	NOT_DETECTED	DETECTED	DETECTED	NOT_DETECTED	NOT_DETECTED	NOT_DETECTED	NOT_DETECTED	25.355
112	DETECTED	DETECTED	NOT_DETECTED	NOT_DETECTED	NOT_DETECTED	DETECTED	DETECTED	19.90	NOT_DETECTED	NOT_DETECTED	NOT_DETECTED	26.975
113	NOT_DETECTED	NOT_DETECTED	NOT_DETECTED	NOT_DETECTED	NOT_DETECTED	DETECTED	DETECTED	NOT_DETECTED	NOT_DETECTED	NOT_DETECTED	NOT_DETECTED	28.98
114	NOT_DETECTED	NOT_DETECTED	NOT_DETECTED	NOT_DETECTED	NOT_DETECTED	DETECTED	DETECTED	NOT_DETECTED	NOT_DETECTED	NOT_DETECTED	NOT_DETECTED	28.785
115	NOT_DETECTED	NOT_DETECTED	NOT_DETECTED	DETECTED	NOT_DETECTED	DETECTED	DETECTED	NOT_DETECTED	NOT_DETECTED	24.1372	NOT_DETECTED	25.275
116	DETECTED	DETECTED	NOT_DETECTED	NOT_DETECTED	NOT_DETECTED	DETECTED	DETECTED	17.91	NOT_DETECTED	NOT_DETECTED	NOT_DETECTED	26.36
117	NOT_DETECTED	NOT_DETECTED	NOT_DETECTED	NOT_DETECTED	DETECTED	DETECTED	DETECTED	NOT_DETECTED	NOT_DETECTED	NOT_DETECTED	35.252	34.8
118	NOT_DETECTED	NOT_DETECTED	NOT_DETECTED	DETECTED	NOT_DETECTED	DETECTED	DETECTED	NOT_DETECTED	NOT_DETECTED	28.595	NOT_DETECTED	32.22
119	DETECTED	DETECTED	NOT_DETECTED	DETECTED	NOT_DETECTED	DETECTED	DETECTED	16.79	NOT_DETECTED	21.3976	NOT_DETECTED	24.615
120	NOT_DETECTED	NOT_DETECTED	NOT_DETECTED	NOT_DETECTED	NOT_DETECTED	DETECTED	DETECTED	NOT_DETECTED	NOT_DETECTED	NOT_DETECTED	NOT_DETECTED	32.75
121	NOT_DETECTED	NOT_DETECTED	NOT_DETECTED	NOT_DETECTED	NOT_DETECTED	DETECTED	DETECTED	NOT_DETECTED	NOT_DETECTED	NOT_DETECTED	NOT_DETECTED	28.895
122	NOT_DETECTED	NOT_DETECTED	NOT_DETECTED	NOT_DETECTED	NOT_DETECTED	DETECTED	DETECTED	NOT_DETECTED	NOT_DETECTED	NOT_DETECTED	NOT_DETECTED	25.34
123	NOT_DETECTED	NOT_DETECTED	NOT_DETECTED	NOT_DETECTED	NOT_DETECTED	DETECTED	DETECTED	NOT_DETECTED	NOT_DETECTED	NOT_DETECTED	NOT_DETECTED	25.93
124	NOT_DETECTED	NOT_DETECTED	DETECTED	NOT_DETECTED	NOT_DETECTED	DETECTED	DETECTED	NOT_DETECTED	19.35	25.9677	NOT_DETECTED	30.13
125	NOT_DETECTED	NOT_DETECTED	NOT_DETECTED	NOT_DETECTED	NOT_DETECTED	DETECTED	DETECTED	NOT_DETECTED	NOT_DETECTED	NOT_DETECTED	NOT_DETECTED	28.85
126	NOT_DETECTED	NOT_DETECTED	NOT_DETECTED	NOT_DETECTED	NOT_DETECTED	DETECTED	DETECTED	NOT_DETECTED	NOT_DETECTED	NOT_DETECTED	NOT_DETECTED	31.76
127	DETECTED	DETECTED	NOT_DETECTED	NOT_DETECTED	NOT_DETECTED	DETECTED	DETECTED	20.37	NOT_DETECTED	NOT_DETECTED	NOT_DETECTED	31.475
128	DETECTED	DETECTED	NOT_DETECTED	NOT_DETECTED	NOT_DETECTED	DETECTED	DETECTED	31.34	NOT_DETECTED	NOT_DETECTED	NOT_DETECTED	29.905
129	NOT_DETECTED	NOT_DETECTED	NOT_DETECTED	NOT_DETECTED	NOT_DETECTED	DETECTED	DETECTED	NOT_DETECTED	NOT_DETECTED	NOT_DETECTED	NOT_DETECTED	30.585
130	NOT_DETECTED	NOT_DETECTED	NOT_DETECTED	DETECTED	NOT_DETECTED	DETECTED	DETECTED	NOT_DETECTED	NOT_DETECTED	22.9309	NOT_DETECTED	25.885
131	NOT_DETECTED	NOT_DETECTED	NOT_DETECTED	DETECTED	NOT_DETECTED	DETECTED	DETECTED	NOT_DETECTED	NOT_DETECTED	24.5268	NOT_DETECTED	28.745
132	NOT_DETECTED	NOT_DETECTED	NOT_DETECTED	NOT_DETECTED	NOT_DETECTED	DETECTED	DETECTED	NOT_DETECTED	NOT_DETECTED	NOT_DETECTED	NOT_DETECTED	37.665
133	DETECTED	DETECTED	NOT_DETECTED	NOT_DETECTED	NOT_DETECTED	DETECTED	DETECTED	27.75	NOT_DETECTED	NOT_DETECTED	NOT_DETECTED	30.325
134	DETECTED	DETECTED	NOT_DETECTED	NOT_DETECTED	NOT_DETECTED	DETECTED	DETECTED	23.24	NOT_DETECTED	NOT_DETECTED	NOT_DETECTED	29.23
135	NOT_DETECTED	NOT_DETECTED	NOT_DETECTED	NOT_DETECTED	NOT_DETECTED	DETECTED	DETECTED	NOT_DETECTED	NOT_DETECTED	NOT_DETECTED	NOT_DETECTED	28.225
136	NOT_DETECTED	NOT_DETECTED	NOT_DETECTED	NOT_DETECTED	NOT_DETECTED	DETECTED	DETECTED	NOT_DETECTED	NOT_DETECTED	NOT_DETECTED	NOT_DETECTED	27.695
137	NOT_DETECTED	NOT_DETECTED	NOT_DETECTED	DETECTED	NOT_DETECTED	DETECTED	DETECTED	NOT_DETECTED	NOT_DETECTED	25.3279	NOT_DETECTED	26.43
138	NOT_DETECTED	NOT_DETECTED	NOT_DETECTED	NOT_DETECTED	NOT_DETECTED	DETECTED	DETECTED	NOT_DETECTED	NOT_DETECTED	NOT_DETECTED	NOT_DETECTED	34.73
139	NOT_DETECTED	NOT_DETECTED	NOT_DETECTED	NOT_DETECTED	NOT_DETECTED	DETECTED	DETECTED	NOT_DETECTED	NOT_DETECTED	NOT_DETECTED	NOT_DETECTED	30.3
140	NOT_DETECTED	NOT_DETECTED	NOT_DETECTED	NOT_DETECTED	NOT_DETECTED	DETECTED	DETECTED	NOT_DETECTED	NOT_DETECTED	NOT_DETECTED	NOT_DETECTED	26.87
141	NOT_DETECTED	NOT_DETECTED	NOT_DETECTED	NOT_DETECTED	NOT_DETECTED	DETECTED	DETECTED	NOT_DETECTED	NOT_DETECTED	NOT_DETECTED	NOT_DETECTED	25.3
142	NOT_DETECTED	NOT_DETECTED	NOT_DETECTED	NOT_DETECTED	NOT_DETECTED	DETECTED	DETECTED	NOT_DETECTED	NOT_DETECTED	NOT_DETECTED	NOT_DETECTED	29.475
143	NOT_DETECTED	NOT_DETECTED	NOT_DETECTED	NOT_DETECTED	NOT_DETECTED	DETECTED	DETECTED	NOT_DETECTED	NOT_DETECTED	NOT_DETECTED	NOT_DETECTED	28.615
144	NOT_DETECTED	NOT_DETECTED	NOT_DETECTED	DETECTED	NOT_DETECTED	DETECTED	DETECTED	NOT_DETECTED	NOT_DETECTED	27.9411	NOT_DETECTED	29.76
145	NOT_DETECTED	NOT_DETECTED	NOT_DETECTED	DETECTED	NOT_DETECTED	DETECTED	DETECTED	NOT_DETECTED	NOT_DETECTED	24.2875	NOT_DETECTED	24.68
146	NOT_DETECTED	NOT_DETECTED	NOT_DETECTED	NOT_DETECTED	NOT_DETECTED	DETECTED	DETECTED	NOT_DETECTED	NOT_DETECTED	NOT_DETECTED	NOT_DETECTED	27.19
147	NOT_DETECTED	NOT_DETECTED	NOT_DETECTED	NOT_DETECTED	NOT_DETECTED	DETECTED	DETECTED	NOT_DETECTED	NOT_DETECTED	NOT_DETECTED	NOT_DETECTED	30.62
148	DETECTED	DETECTED	NOT_DETECTED	NOT_DETECTED	NOT_DETECTED	DETECTED	DETECTED	20.84	NOT_DETECTED	NOT_DETECTED	NOT_DETECTED	28.61
149	NOT_DETECTED	NOT_DETECTED	NOT_DETECTED	NOT_DETECTED	NOT_DETECTED	DETECTED	DETECTED	NOT_DETECTED	NOT_DETECTED	NOT_DETECTED	NOT_DETECTED	33.085
150	NOT_DETECTED	NOT_DETECTED	NOT_DETECTED	DETECTED	NOT_DETECTED	DETECTED	DETECTED	NOT_DETECTED	NOT_DETECTED	24.199	NOT_DETECTED	30.135
151	DETECTED	DETECTED	NOT_DETECTED	NOT_DETECTED	NOT_DETECTED	DETECTED	DETECTED	21.18	NOT_DETECTED	NOT_DETECTED	NOT_DETECTED	24.98
152	NOT_DETECTED	NOT_DETECTED	NOT_DETECTED	DETECTED	NOT_DETECTED	DETECTED	DETECTED	NOT_DETECTED	NOT_DETECTED	21.1723	NOT_DETECTED	27.77
153	NOT_DETECTED	NOT_DETECTED	NOT_DETECTED	NOT_DETECTED	NOT_DETECTED	DETECTED	DETECTED	NOT_DETECTED	NOT_DETECTED	NOT_DETECTED	NOT_DETECTED	33.45
154	NOT_DETECTED	NOT_DETECTED	NOT_DETECTED	NOT_DETECTED	NOT_DETECTED	DETECTED	DETECTED	NOT_DETECTED	NOT_DETECTED	NOT_DETECTED	34.5355	28.725
155	NOT_DETECTED	NOT_DETECTED	DETECTED	NOT_DETECTED	NOT_DETECTED	DETECTED	DETECTED	NOT_DETECTED	23.2224	NOT_DETECTED	NOT_DETECTED	32.395
156	NOT_DETECTED	NOT_DETECTED	NOT_DETECTED	DETECTED	NOT_DETECTED	DETECTED	DETECTED	NOT_DETECTED	NOT_DETECTED	21.4786	NOT_DETECTED	25.885
157	NOT_DETECTED	NOT_DETECTED	NOT_DETECTED	NOT_DETECTED	NOT_DETECTED	DETECTED	DETECTED	NOT_DETECTED	NOT_DETECTED	NOT_DETECTED	NOT_DETECTED	29.34
158	DETECTED	DETECTED	NOT_DETECTED	NOT_DETECTED	NOT_DETECTED	DETECTED	DETECTED	18.89	NOT_DETECTED	NOT_DETECTED	NOT_DETECTED	26.825
159	DETECTED	DETECTED	NOT_DETECTED	NOT_DETECTED	NOT_DETECTED	DETECTED	DETECTED	22.34	NOT_DETECTED	NOT_DETECTED	NOT_DETECTED	25.005
160	DETECTED	DETECTED	NOT_DETECTED	NOT_DETECTED	NOT_DETECTED	DETECTED	DETECTED	28.97	NOT_DETECTED	NOT_DETECTED	NOT_DETECTED	32.755
161	DETECTED	DETECTED	NOT_DETECTED	NOT_DETECTED	NOT_DETECTED	DETECTED	DETECTED	23.49	NOT_DETECTED	NOT_DETECTED	NOT_DETECTED	31.33
162	DETECTED	DETECTED	NOT_DETECTED	NOT_DETECTED	NOT_DETECTED	DETECTED	DETECTED	20.26	NOT_DETECTED	NOT_DETECTED	NOT_DETECTED	28.745
163	DETECTED	DETECTED	NOT_DETECTED	NOT_DETECTED	NOT_DETECTED	DETECTED	DETECTED	18.44	NOT_DETECTED	NOT_DETECTED	NOT_DETECTED	26.46
164	DETECTED	DETECTED	NOT_DETECTED	NOT_DETECTED	NOT_DETECTED	DETECTED	DETECTED	16.87	NOT_DETECTED	NOT_DETECTED	NOT_DETECTED	24.12

## Sheet: Fig4a
VACV 2 min
Positive	340000000
Neutralisation	330000000
5 min 1	0
5 min 2	0
5 min 3	0

## Sheet: Fig4b
	MIN	MAX	MIN	MAX
Assay target	TTP (min)	TTP (min)	LOD (log10(copies/reaction)	LOD (log10(copies/reaction)
E9L	3.61	9.03	1	7
F13L	6.65	11.67	2.69897	7
G2R	4.72	12.1	2	7
A9L	6.63	12.5	2.69897	7
ORF62	7.24	13.8	2	7
ORF28	6.6	12	2	7
UL1-2	9	13.73	2.69897	7
US4	8.6	21.29	2.69897	7

## Sheet: Fig4c
Assay target	TTP (min)	TTP (min)	Mean (min)	STD (min)
E9L	7.415	0.03536	7.39	7.44
F13L	8.86	0.66468	8.39	9.33
G2R	7.76	0.29698	7.97	7.55
A9L	11.485	0.81317	12.06	10.91
ORF62	9.27	0.02828	9.25	9.29
ORF28	8.31	0.05657	8.35	8.27
UL1-2	15.975	0.19092	15.84	16.11
US4	21.82	0.18385	21.69	21.95
Assay target	TTP (min)	TTP (min)	Mean (min)	STD (min)
E9L	4.23	4.15	4.19	0.0565685
F13L	6.65	6.19	6.42	0.325269
G2R	5.76	5.23	5.495	0.374767
A9L	7.93	8.2	8.065	0.190919
ORF62	9.1	9.2	9.15	0.0707107
ORF28	6.77	6.87	6.82	0.0707107
UL1-2	7.76	7.74	7.75	0.0141421
US4	15.76	15.93	15.845	0.120208

## Sheet: F4d
MPOX PCR (Ct)	OPV PCR (Ct)
34.9	32.65
18.05	18.8
16.2	16.62
24.16	24.38
25.07	24.97
18.27	18.83
22.95	22.62
21.91	21.28
28.65	28.66
18.8	18.73
23.59	24.45
17.89	17.71
25	24.91
25.53	25.43
17.56	17.97
20.29	20.1
22.47	21.74
18.72	19.1
18.45	18.41
13.8	13.88
35.96	34.97
20.59	19.91
23.15	23.63
21.89	21.74
22.77	22.17
25.89	24.89
28.43	28.05
14.64	15.32
25.11	23.72
28.85	27.77
23.4	21.52
16.91	16.06
31.82	30.38
18.66	18.6
19.37	19.9
17.6	17.91
16.7	16.79
19.11	20.37
30.99	31.34
29.29	27.75
22.66	23.24
21.63	20.84
22.54	21.18
18.92	18.89
23.24	22.34
30.81	28.97
25.25	23.49
19.2	20.26
18.73	18.44
17.15	16.87
